# Supplementary material for: (RS)-1-(1-Acetyl­indolin-5-yl)-2-chloro­propan-1-one
Source: Acta Crystallogr Sect E Struct Rep Online. 2010 Jun 9;66(Pt 7):o1617. doi: 10.1107/S1600536810020969 (PMC3006937; doi:10.1107/S1600536810020969)
Supplement: Supplementary file 2 [file e-66-o1617-Isup2.hkl]

# 
# h,k,l, Fc-squared, Fo-squared, sigma(Fo-squared) and status flag 
# 
data_I
_shelx_title '10221m in P-1 #2 ' 
_shelx_refln_list_code          4 
_shelx_F_calc_maximum      125.82 
_exptl_crystal_F_000       264.00 
_reflns_d_resolution_high  0.7813 
 
loop_ 
 _symmetry_equiv_pos_as_xyz 
 'x, y, z' 
 '-x, -y, -z' 
 
_cell_length_a     8.4748 
_cell_length_b     9.0928 
_cell_length_c     9.4952 
_cell_angle_alpha 112.071 
_cell_angle_beta  110.345 
_cell_angle_gamma  99.913 
 
_shelx_F_squared_multiplier     1.000 
 
loop_ 
 _refln_index_h 
 _refln_index_k 
 _refln_index_l 
 _refln_F_squared_calc 
 _refln_F_squared_meas 
 _refln_F_squared_sigma 
 _refln_observed_status 
   1   0   0      300.41      307.98      4.22 o 
   2   0   0       72.60       81.62      1.09 o 
   3   0   0     1986.09     2083.05     19.48 o 
   4   0   0       18.95       12.68      0.40 o 
   5   0   0      102.34       95.10      1.33 o 
   6   0   0        2.78        1.18      0.57 o 
   7   0   0       18.06       16.69      0.79 o 
   8   0   0       56.76       57.10      1.87 o 
   9   0   0        1.17       -0.43      1.22 o 
  -9   1   0        1.76        1.45      0.99 o 
  -8   1   0        0.87        0.09      0.69 o 
  -7   1   0        0.85        2.84      0.63 o 
  -6   1   0       62.05       56.75      1.10 o 
  -5   1   0      109.21      106.03      1.44 o 
  -4   1   0       46.11       48.11      0.78 o 
  -3   1   0       81.19       88.69      4.67 o 
  -2   1   0      956.21      937.08     14.95 o 
  -1   1   0      660.94      647.03      7.27 o 
   0   1   0     1071.84     1036.93      9.98 o 
   1   1   0     4123.71     3929.95     42.60 o 
   2   1   0      224.27      253.72      2.61 o 
   3   1   0        6.50        7.78      0.37 o 
   4   1   0      232.46      215.78      2.42 o 
   5   1   0       10.26       15.82      0.63 o 
   6   1   0       27.52       27.04      0.91 o 
   7   1   0        2.24        1.63      1.09 o 
   8   1   0        0.03        0.02      0.64 o 
 -10   2   0       21.75       24.76      2.09 o 
  -9   2   0        0.40       -0.07      0.79 o 
  -8   2   0      171.00      168.63      3.34 o 
  -7   2   0      310.68      295.60      6.05 o 
  -6   2   0        4.81        5.38      0.62 o 
  -5   2   0       33.84       29.26      0.78 o 
  -4   2   0      461.00      476.76      4.78 o 
  -3   2   0      159.46      166.93      2.10 o 
  -2   2   0        9.62       26.33      0.47 o 
  -1   2   0      314.48      305.54      4.55 o 
   0   2   0      107.30       81.50      0.94 o 
   1   2   0      567.28      594.43      5.80 o 
   2   2   0      375.06      391.74      4.60 o 
   3   2   0       25.98       23.78      0.73 o 
   4   2   0      170.72      168.07      2.45 o 
   5   2   0        5.26        7.34      0.61 o 
   6   2   0       16.37       18.06      0.82 o 
   7   2   0        0.04       -0.14      0.56 o 
   8   2   0       49.87       44.16      1.44 o 
  -9   3   0       65.77       66.11      2.98 o 
  -8   3   0       23.09       24.13      1.15 o 
  -7   3   0      307.78      310.93      4.24 o 
  -6   3   0      949.82      948.72      9.34 o 
  -5   3   0      188.88      197.07      2.30 o 
  -4   3   0       44.73       43.52      0.74 o 
  -3   3   0      172.52      168.72      2.14 o 
  -2   3   0      130.52      125.57      1.73 o 
  -1   3   0     2482.65     2470.16     23.13 o 
   0   3   0      260.77      255.45      3.01 o 
   1   3   0       21.38       23.14      0.44 o 
   2   3   0      383.71      383.59      4.63 o 
   3   3   0      420.75      404.16      4.97 o 
   4   3   0        5.68        5.55      0.68 o 
   5   3   0        1.89        2.99      0.85 o 
   6   3   0      164.00      164.34      2.77 o 
   7   3   0       16.10       17.47      0.98 o 
   8   3   0       21.09       21.64      1.33 o 
  -9   4   0       65.80       71.54      2.09 o 
  -8   4   0        3.68        4.86      0.81 o 
  -7   4   0        0.00        0.05      0.44 o 
  -6   4   0       47.61       44.33      0.90 o 
  -5   4   0        0.06        0.57      0.26 o 
  -4   4   0        0.04        4.15      0.33 o 
  -3   4   0        8.19        6.12      0.48 o 
  -2   4   0      451.27      474.31      5.59 o 
  -1   4   0        6.50        4.44      0.36 o 
   0   4   0        0.49        6.95      0.31 o 
   1   4   0       49.49       61.65      0.91 o 
   2   4   0      108.76      110.83      1.80 o 
   3   4   0       33.27       28.33      0.86 o 
   4   4   0       48.85       52.53      1.28 o 
   5   4   0       68.88       73.20      1.64 o 
   6   4   0       11.53       12.60      0.93 o 
   7   4   0       43.53       46.22      1.51 o 
 -10   5   0       21.67       23.52      1.99 o 
  -9   5   0       30.18       31.63      1.46 o 
  -8   5   0       16.67       20.04      1.13 o 
  -7   5   0       64.11       65.92      1.49 o 
  -6   5   0        7.88        5.79      0.93 o 
  -5   5   0      679.31      621.73     14.36 o 
  -4   5   0       43.49       48.80      1.33 o 
  -3   5   0        2.81        6.34      0.51 o 
  -2   5   0      414.34      445.48      5.41 o 
  -1   5   0        0.10        2.47      0.25 o 
   0   5   0      263.08      267.66      2.94 o 
   1   5   0      389.98      404.24      5.01 o 
   2   5   0      161.79      175.57      2.64 o 
   3   5   0       88.03       89.02      1.74 o 
   4   5   0        2.92        2.70      0.61 o 
   5   5   0       33.17       32.37      1.16 o 
   6   5   0        3.29        2.19      0.76 o 
  -9   6   0       32.89       37.50      1.60 o 
  -8   6   0        0.34        2.52      0.79 o 
  -7   6   0      110.24      108.25      2.52 o 
  -6   6   0      603.62      561.30      7.00 o 
  -5   6   0        0.19        0.67      0.41 o 
  -4   6   0      124.49      116.00      1.96 o 
  -3   6   0      114.43      105.82      1.82 o 
  -2   6   0       25.35       24.96      0.78 o 
  -1   6   0       11.14       13.30      0.59 o 
   0   6   0        0.19        4.46      0.39 o 
   1   6   0       21.86       26.61      0.88 o 
   2   6   0      238.91      230.79      3.36 o 
   3   6   0        9.21        9.99      0.77 o 
   4   6   0        2.42        1.71      0.70 o 
   5   6   0        0.34        1.06      0.73 o 
  -9   7   0       14.85       16.55      1.29 o 
  -8   7   0        7.08        8.09      1.06 o 
  -7   7   0        8.74        7.78      0.94 o 
  -6   7   0       24.53       16.94      1.00 o 
  -5   7   0      133.94      118.71      2.15 o 
  -4   7   0        2.94        4.21      0.59 o 
  -3   7   0       62.35       53.99      1.30 o 
  -2   7   0      152.23      154.94      2.49 o 
  -1   7   0        5.35        5.62      0.60 o 
   0   7   0        7.33        8.69      0.92 o 
   1   7   0       27.36       23.64      1.20 o 
   2   7   0       67.63       72.28      2.19 o 
   3   7   0        0.18       -0.05      0.60 o 
   4   7   0       23.56       22.10      1.06 o 
  -9   8   0        5.97       15.17      2.03 o 
  -8   8   0       10.22       13.59      1.18 o 
  -7   8   0        2.05        3.12      0.85 o 
  -6   8   0      101.11       89.98      6.44 o 
  -5   8   0       36.89       33.33      1.13 o 
  -4   8   0        0.00        0.67      0.51 o 
  -3   8   0       53.55       50.34      1.88 o 
  -2   8   0       84.83       77.81      1.68 o 
  -1   8   0       21.59       21.91      1.62 o 
   0   8   0        3.66        3.57      0.86 o 
   1   8   0       64.47       68.84      2.22 o 
   2   8   0        3.26        2.44      0.94 o 
   3   8   0       25.23       27.89      2.39 o 
  -8   9   0       39.42       44.63      1.86 o 
  -7   9   0       20.36       22.87      1.54 o 
  -6   9   0        0.53        1.34      0.71 o 
  -5   9   0       28.48       30.35      1.76 o 
  -4   9   0       39.37       38.97      1.29 o 
  -3   9   0       17.93       16.46      0.91 o 
  -2   9   0       63.26       63.06      2.12 o 
  -1   9   0       41.75       43.14      1.80 o 
   0   9   0       27.00       28.51      1.55 o 
   1   9   0      107.21      111.13      3.06 o 
   2   9   0       27.55       30.82      2.91 o 
  -6  10   0        0.16        0.60      0.90 o 
  -5  10   0        6.68        7.17      0.94 o 
  -4  10   0       39.07       41.94      1.43 o 
  -3  10   0        7.32        7.11      1.21 o 
  -2  10   0        1.51        0.24      0.97 o 
  -1  10   0       20.83       19.42      1.43 o 
   0  10   0       23.94       23.16      1.59 o 
   2 -11   1        2.58        1.54      1.48 o 
   3 -11   1        6.79        4.99      1.35 o 
   4 -11   1        2.94        2.25      1.29 o 
  -1 -10   1        0.01        0.47      1.11 o 
   0 -10   1        1.08        1.90      1.02 o 
   1 -10   1       68.07       65.73      2.30 o 
   2 -10   1       13.51       16.13      1.33 o 
   3 -10   1       14.36       13.57      1.39 o 
   4 -10   1        0.05        0.27      0.70 o 
   5 -10   1        8.19        9.23      1.15 o 
   6 -10   1       16.87       15.58      1.20 o 
   7 -10   1       19.55       18.89      1.43 o 
  -3  -9   1        3.40        3.62      1.22 o 
  -2  -9   1        9.86        8.04      1.26 o 
  -1  -9   1       35.20       37.08      1.72 o 
   0  -9   1       55.55       56.75      2.02 o 
   1  -9   1       69.68       66.10      2.14 o 
   2  -9   1        8.05        8.24      2.20 o 
   3  -9   1       53.91       52.18      1.49 o 
   4  -9   1        7.95        5.53      1.03 o 
   5  -9   1        0.57        0.61      0.71 o 
   6  -9   1        7.27        5.53      1.50 o 
   7  -9   1        7.05        9.49      1.17 o 
   8  -9   1        0.12        1.16      0.97 o 
  -4  -8   1        7.16        5.96      1.26 o 
  -3  -8   1        2.19        2.30      1.18 o 
  -2  -8   1       18.95       19.39      1.26 o 
  -1  -8   1      159.71      167.82      3.62 o 
   0  -8   1       47.29       48.39      1.73 o 
   1  -8   1      311.63      310.53      5.47 o 
   2  -8   1      489.61      469.58      6.05 o 
   3  -8   1      169.70      156.04      2.60 o 
   4  -8   1        0.05        2.64      0.58 o 
   5  -8   1        3.36        0.72      0.53 o 
   6  -8   1        1.89        3.88      0.80 o 
   7  -8   1        3.92        7.98      1.03 o 
   8  -8   1       51.98       58.30      2.04 o 
  -5  -7   1       46.06       44.69      1.47 o 
  -4  -7   1       58.41       62.11      1.63 o 
  -3  -7   1        6.76        9.37      1.58 o 
  -2  -7   1       53.37       51.87      1.32 o 
  -1  -7   1       23.23       21.01      0.81 o 
   0  -7   1        2.66        2.39      0.67 o 
   1  -7   1        4.53        4.83      1.03 o 
   2  -7   1      164.91      162.50      2.54 o 
   3  -7   1       34.15       33.68      1.00 o 
   4  -7   1       41.37       33.58      1.23 o 
   5  -7   1       75.32       64.84      1.47 o 
   6  -7   1        9.38       10.01      0.97 o 
   7  -7   1        6.16        6.33      0.90 o 
   8  -7   1        7.83        8.71      1.59 o 
   9  -7   1       44.58       39.06      1.72 o 
  -6  -6   1       89.55       93.84      2.19 o 
  -5  -6   1       54.45       54.11      1.51 o 
  -4  -6   1       13.75       14.60      0.81 o 
  -3  -6   1       93.12       83.96      1.71 o 
  -2  -6   1       19.31       23.93      0.84 o 
  -1  -6   1        2.58        1.75      0.40 o 
   0  -6   1       37.13       38.03      0.88 o 
   1  -6   1      201.48      201.38      2.35 o 
   2  -6   1       17.17       25.22      0.88 o 
   3  -6   1        4.48        3.64      0.86 o 
   4  -6   1      105.93      103.19      1.81 o 
   5  -6   1        1.85        1.85      0.44 o 
   6  -6   1        9.94       13.60      0.90 o 
   7  -6   1        0.19        0.31      0.90 o 
   8  -6   1        4.24        3.41      1.52 o 
   9  -6   1      141.29      159.91      3.59 o 
  -7  -5   1       10.62       14.54      1.39 o 
  -6  -5   1      105.22      111.00      2.27 o 
  -5  -5   1      280.45      262.82      3.87 o 
  -4  -5   1      167.73      170.87      2.73 o 
  -3  -5   1       28.97       29.09      0.90 o 
  -2  -5   1       14.70       18.70      1.00 o 
  -1  -5   1        8.18       11.21      0.40 o 
   0  -5   1       22.07       16.61      0.46 o 
   1  -5   1      668.26      653.24      6.44 o 
   2  -5   1       47.96       58.18      0.96 o 
   3  -5   1        0.20        5.58      0.59 o 
   4  -5   1       78.16       82.99      1.20 o 
   5  -5   1      281.36      279.78      3.76 o 
   6  -5   1        0.21        4.68      0.70 o 
   7  -5   1       29.29       34.10      1.33 o 
   8  -5   1       30.87       28.41      1.30 o 
   9  -5   1        1.13        2.77      0.96 o 
  -8  -4   1        6.33        6.51      1.60 o 
  -7  -4   1        0.72        1.16      1.04 o 
  -6  -4   1      161.24      157.51      2.71 o 
  -5  -4   1        0.10       -0.06      0.45 o 
  -4  -4   1      175.57      158.20      2.46 o 
  -3  -4   1      127.64      133.04      2.61 o 
  -2  -4   1       11.74       16.85      1.06 o 
  -1  -4   1      269.99      237.98      2.57 o 
   0  -4   1      220.52      232.77      2.49 o 
   1  -4   1        0.06        0.79      0.22 o 
   2  -4   1      280.51      319.18      3.28 o 
   3  -4   1        2.35        6.84      0.49 o 
   4  -4   1      162.16      176.58      2.08 o 
   5  -4   1        3.05        2.95      0.86 o 
   6  -4   1      627.30      613.97      7.27 o 
   7  -4   1        1.33        3.65      1.06 o 
   8  -4   1        9.32        7.37      1.32 o 
  -8  -3   1       24.59       23.82      1.35 o 
  -7  -3   1       75.92       74.34      2.14 o 
  -6  -3   1       11.65        9.87      0.69 o 
  -5  -3   1       62.08       55.57      2.39 o 
  -4  -3   1       13.45       12.49      1.03 o 
  -3  -3   1        3.38        4.63      0.41 o 
  -2  -3   1       82.66       84.45      1.34 o 
  -1  -3   1      665.60      664.85      7.38 o 
   0  -3   1     1132.33     1154.74     10.90 o 
   1  -3   1      216.48      209.94      4.60 o 
   2  -3   1      199.28      196.62      2.09 o 
   3  -3   1     4083.09     4325.00     42.15 o 
   4  -3   1       11.54        6.50      0.35 o 
   5  -3   1      162.22      165.57      2.03 o 
   6  -3   1      314.90      301.83      3.41 o 
   7  -3   1       19.68       21.10      1.01 o 
   8  -3   1       34.25       33.69      1.36 o 
   9  -3   1        7.29        8.88      1.48 o 
  -9  -2   1        7.86       10.89      2.12 o 
  -8  -2   1       18.72       20.66      1.23 o 
  -7  -2   1       54.38       57.19      2.09 o 
  -6  -2   1       35.88       30.41      1.19 o 
  -5  -2   1       23.29       19.43      0.87 o 
  -4  -2   1       67.70       74.43      1.21 o 
  -3  -2   1       56.95       68.74      1.07 o 
  -2  -2   1       29.98       28.95      0.56 o 
  -1  -2   1       56.57       42.91      0.69 o 
   0  -2   1     3793.64     3612.89     38.83 o 
   1  -2   1      377.06      398.10      3.90 o 
   2  -2   1      673.01      670.92      6.44 o 
   3  -2   1       79.52       69.02      0.94 o 
   4  -2   1      631.26      648.64      6.40 o 
   5  -2   1       21.84       25.63      0.73 o 
   6  -2   1       43.39       38.74      0.85 o 
   7  -2   1        4.14        5.30      1.62 o 
   8  -2   1       41.81       40.78      1.55 o 
   9  -2   1       39.64       43.89      1.75 o 
  -9  -1   1        4.19        5.56      1.95 o 
  -8  -1   1       16.89       14.07      1.23 o 
  -7  -1   1        0.60        1.73      0.84 o 
  -6  -1   1       18.32       15.04      0.78 o 
  -5  -1   1       98.39      112.42      1.51 o 
  -4  -1   1      223.71      266.16      2.86 o 
  -3  -1   1        0.49       15.80      0.37 o 
  -2  -1   1     1358.31     1338.17     12.59 o 
  -1  -1   1     2931.39     2926.14     27.72 o 
   0  -1   1      118.14      117.21      1.40 o 
   1  -1   1      443.58      459.30      5.46 o 
   2  -1   1     1209.60     1247.17     16.39 o 
   3  -1   1      184.35      188.41      2.07 o 
   4  -1   1      501.39      497.69      6.55 o 
   5  -1   1        0.01        7.58      0.80 o 
   6  -1   1        2.53        4.27      0.57 o 
   7  -1   1       39.01       37.73      1.40 o 
   8  -1   1        1.34        0.30      0.83 o 
   9  -1   1        5.41        7.29      2.29 o 
  -9   0   1       15.67       14.04      1.09 o 
  -8   0   1       73.92       70.15      1.83 o 
  -7   0   1      111.59      105.26      1.92 o 
  -6   0   1      102.67      101.01      1.47 o 
  -5   0   1       25.74       28.57      0.64 o 
  -4   0   1     1210.13     1316.95     14.43 o 
  -3   0   1      290.40      324.25      3.79 o 
  -2   0   1      116.06      118.72      1.29 o 
  -1   0   1        1.39        2.27      0.18 o 
   0   0   1      123.87      124.95      2.47 o 
   1   0   1        2.64        9.09      0.30 o 
   2   0   1      825.24      841.53      8.03 o 
   3   0   1      380.71      376.45      3.82 o 
   4   0   1      107.78      119.49      1.52 o 
   5   0   1       19.96       22.10      0.74 o 
   6   0   1      234.65      226.34      4.00 o 
   7   0   1        2.00        0.87      1.02 o 
   8   0   1       19.03       19.22      1.70 o 
   9   0   1        0.12        1.38      1.79 o 
  -9   1   1       25.46       23.86      1.71 o 
  -8   1   1        9.47        9.97      2.17 o 
  -7   1   1        0.10       -0.37      0.41 o 
  -6   1   1      575.92      568.37      5.87 o 
  -5   1   1      275.42      280.56      3.54 o 
  -4   1   1      109.69      119.24      1.69 o 
  -3   1   1       15.64       13.17      0.33 o 
  -2   1   1      282.38      287.02      2.86 o 
  -1   1   1     1435.19     1371.74     15.00 o 
   0   1   1      764.05      770.95     13.11 o 
   1   1   1     1606.84     1636.15     15.41 o 
   2   1   1       23.61       22.77      0.60 o 
   3   1   1      931.39      930.96      8.99 o 
   4   1   1      444.16      447.06      5.43 o 
   5   1   1        2.31        3.23      0.93 o 
   6   1   1       70.81       70.40      1.55 o 
   7   1   1      121.90      119.91      2.84 o 
   8   1   1       14.74       14.17      3.39 o 
  -9   2   1        1.52        0.56      1.08 o 
  -8   2   1        0.24        0.49      0.49 o 
  -7   2   1      281.96      160.95     18.70 o 
  -6   2   1       59.27       51.03      1.35 o 
  -5   2   1      135.50      121.38      1.80 o 
  -4   2   1      214.86      207.70      2.28 o 
  -3   2   1       45.10       44.57      0.66 o 
  -2   2   1      145.32      143.36      1.87 o 
  -1   2   1       60.13       67.54      1.00 o 
   0   2   1      383.21      372.75      3.71 o 
   1   2   1      162.36      173.35      1.89 o 
   2   2   1       48.45       50.59      0.98 o 
   3   2   1       50.76       39.55      1.18 o 
   4   2   1       86.01       94.24      1.70 o 
   5   2   1      120.40      122.58      2.14 o 
   6   2   1        2.41        2.03      0.89 o 
   7   2   1       35.94       34.95      1.51 o 
   8   2   1       13.83       15.34      2.74 o 
  -9   3   1        5.34        6.60      1.29 o 
  -8   3   1       16.87       19.06      1.02 o 
  -7   3   1      292.85      297.45      3.88 o 
  -6   3   1       36.28       35.01      0.77 o 
  -5   3   1      501.83      498.43      5.08 o 
  -4   3   1      340.90      367.28      3.78 o 
  -3   3   1        7.41        4.92      0.34 o 
  -2   3   1       23.46       22.43      0.58 o 
  -1   3   1      100.12      101.06      1.22 o 
   0   3   1      330.29      370.08      4.37 o 
   1   3   1        0.92        4.60      0.25 o 
   2   3   1       65.47       55.60      1.13 o 
   3   3   1       62.56       63.34      1.31 o 
   4   3   1       13.58       14.77      0.90 o 
   5   3   1       38.27       35.19      1.10 o 
   6   3   1        1.67        1.53      0.65 o 
   7   3   1       22.42       24.68      1.35 o 
  -9   4   1        6.19        6.64      0.97 o 
  -8   4   1        5.53        4.14      1.79 o 
  -7   4   1        7.37        6.13      1.44 o 
  -6   4   1     1375.23     1341.17     15.20 o 
  -5   4   1       28.39       29.43      0.83 o 
  -4   4   1       81.51       89.60      1.53 o 
  -3   4   1     2381.86     2392.83     33.17 o 
  -2   4   1        0.05        1.92      0.30 o 
  -1   4   1       71.11       72.07      1.01 o 
   0   4   1       48.12       47.91      0.80 o 
   1   4   1      208.25      215.73      4.56 o 
   2   4   1      217.59      213.14      3.24 o 
   3   4   1        8.07        9.32      0.68 o 
   4   4   1       32.61       30.47      1.03 o 
   5   4   1       47.10       47.66      1.37 o 
   6   4   1        0.55        0.41      0.86 o 
 -10   5   1        4.71        3.15      1.58 o 
  -9   5   1       41.41       47.51      1.71 o 
  -8   5   1       43.23       40.26      1.47 o 
  -7   5   1        1.67        2.52      0.62 o 
  -6   5   1       79.64       78.32      1.59 o 
  -5   5   1        9.29       10.58      0.60 o 
  -4   5   1        0.53        1.71      0.37 o 
  -3   5   1       54.04       48.36      1.08 o 
  -2   5   1      275.46      272.78      3.62 o 
  -1   5   1        5.25        8.02      0.50 o 
   0   5   1        1.32        1.12      0.36 o 
   1   5   1      117.80      107.39      1.85 o 
   2   5   1       44.07       41.86      1.12 o 
   3   5   1       31.65       32.52      1.04 o 
   4   5   1       49.44       47.53      1.35 o 
   5   5   1       48.06       47.69      1.47 o 
   6   5   1      101.65      107.32      2.39 o 
 -10   6   1        0.58        1.62      1.53 o 
  -9   6   1       13.05       17.21      1.21 o 
  -8   6   1        0.28        1.02      0.67 o 
  -7   6   1        0.02        0.83      0.53 o 
  -6   6   1       15.75       15.65      0.77 o 
  -5   6   1       97.58       99.24      2.17 o 
  -4   6   1      125.29      130.22      2.18 o 
  -3   6   1        2.61        2.01      0.44 o 
  -2   6   1        2.97        6.16      0.66 o 
  -1   6   1       90.06       91.12      1.66 o 
   0   6   1       50.84       49.18      1.59 o 
   1   6   1       10.84       10.34      0.70 o 
   2   6   1       17.19       17.41      0.85 o 
   3   6   1       22.13       20.30      0.96 o 
   4   6   1      101.41      106.71      2.25 o 
   5   6   1       79.01       75.49      1.98 o 
  -9   7   1       30.34       37.31      1.68 o 
  -8   7   1       12.71       11.07      1.24 o 
  -7   7   1       26.21       23.05      1.03 o 
  -6   7   1        1.03        1.35      0.86 o 
  -5   7   1        2.78        5.67      0.87 o 
  -4   7   1      117.20      110.79      2.07 o 
  -3   7   1       33.73       32.09      1.02 o 
  -2   7   1      105.03      108.17      2.00 o 
  -1   7   1       48.10       46.82      1.63 o 
   0   7   1       77.51       74.54      2.15 o 
   1   7   1       73.31       71.67      2.17 o 
   2   7   1        0.07       -0.53      0.78 o 
   3   7   1        4.22        3.99      1.05 o 
   4   7   1        2.36        0.90      1.11 o 
  -9   8   1       15.13       19.98      1.45 o 
  -8   8   1        0.72        1.00      0.88 o 
  -7   8   1        0.20        0.88      0.65 o 
  -6   8   1        0.04       -0.07      0.58 o 
  -5   8   1        7.80        6.49      0.76 o 
  -4   8   1       72.26       71.88      1.69 o 
  -3   8   1       18.78       17.85      0.88 o 
  -2   8   1      124.29      124.52      5.33 o 
  -1   8   1      101.58      101.94      2.69 o 
   0   8   1        1.02        1.64      0.86 o 
   1   8   1       26.71       29.06      1.55 o 
   2   8   1       25.22       24.55      1.79 o 
  -8   9   1       30.12       35.02      2.06 o 
  -7   9   1        1.35        1.62      0.80 o 
  -6   9   1        2.29        5.82      1.20 o 
  -5   9   1       32.76       29.97      1.22 o 
  -4   9   1        1.91        2.58      0.81 o 
  -3   9   1      172.80      173.42      5.69 o 
  -2   9   1      135.08      139.45      4.74 o 
  -1   9   1       54.48       51.64      1.98 o 
   0   9   1        0.03       -0.95      0.95 o 
   1   9   1       47.63       50.25      4.37 o 
  -6  10   1        0.54        1.71      0.87 o 
  -5  10   1        6.99        7.88      1.22 o 
  -4  10   1       13.29       10.66      1.45 o 
  -3  10   1        0.05        0.19      1.37 o 
  -2  10   1        1.08        1.59      1.08 o 
   1 -11   2       26.48       25.79      1.67 o 
   2 -11   2       49.15       54.08      2.17 o 
   3 -11   2        3.26        4.42      1.71 o 
   4 -11   2        0.01       -0.15      0.98 o 
   5 -11   2       18.50       20.80      1.41 o 
  -2 -10   2        0.00       -0.76      1.14 o 
  -1 -10   2        4.77        3.21      1.11 o 
   0 -10   2       51.17       53.92      2.06 o 
   1 -10   2       46.64       48.51      1.92 o 
   2 -10   2        3.97        2.00      0.98 o 
   3 -10   2        0.95        1.33      0.67 o 
   4 -10   2       19.26       15.84      1.14 o 
   5 -10   2        4.47        3.58      1.15 o 
   6 -10   2        0.60        1.18      0.91 o 
   7 -10   2       14.56       11.47      1.88 o 
  -3  -9   2        3.51        2.11      1.46 o 
  -2  -9   2       76.52       76.25      2.43 o 
  -1  -9   2       13.97       10.68      1.18 o 
   0  -9   2       22.34       24.12      1.33 o 
   1  -9   2      224.17      233.80      4.55 o 
   2  -9   2       28.66       29.88      1.08 o 
   3  -9   2        8.07        6.71      0.74 o 
   4  -9   2       68.96       65.07      1.95 o 
   5  -9   2        2.78        3.14      0.81 o 
   6  -9   2        0.17        1.22      0.83 o 
   7  -9   2        0.01        0.00      0.88 o 
   8  -9   2        0.32       -0.34      1.45 o 
  -5  -8   2        0.17        0.75      1.03 o 
  -4  -8   2       10.97       12.56      1.02 o 
  -3  -8   2       21.88       21.25      0.98 o 
  -2  -8   2       31.14       29.12      1.44 o 
  -1  -8   2      129.43      136.07      4.66 o 
   0  -8   2       38.16       35.95      1.44 o 
   1  -8   2       12.19       13.23      0.72 o 
   2  -8   2      140.48      128.61      3.04 o 
   3  -8   2        8.58        9.37      0.89 o 
   4  -8   2       88.17       87.73      2.21 o 
   5  -8   2       31.11       36.74      1.43 o 
   6  -8   2        4.03        5.75      0.90 o 
   7  -8   2        1.32        2.49      0.86 o 
   8  -8   2       51.05       59.88      2.09 o 
  -6  -7   2        9.23        9.78      1.30 o 
  -5  -7   2       11.76       13.17      1.21 o 
  -4  -7   2        7.48        6.30      0.77 o 
  -3  -7   2       18.45       17.71      0.84 o 
  -2  -7   2        0.51        2.06      0.66 o 
  -1  -7   2      231.75      217.81      3.77 o 
   0  -7   2       79.54       70.18      1.17 o 
   1  -7   2        6.61        8.54      0.57 o 
   2  -7   2        2.67        5.77      0.81 o 
   3  -7   2      155.21      150.53      2.38 o 
   4  -7   2       16.47       17.43      0.77 o 
   5  -7   2      253.00      219.71      4.08 o 
   6  -7   2      119.74      102.03      2.64 o 
   7  -7   2       26.75       31.02      1.39 o 
   8  -7   2       30.02       31.63      1.60 o 
   9  -7   2       27.89       42.70      2.90 o 
  -7  -6   2        8.18        8.33      1.91 o 
  -6  -6   2        4.26        3.69      0.92 o 
  -5  -6   2      132.20      134.36      2.46 o 
  -4  -6   2       19.20       17.41      0.82 o 
  -3  -6   2        0.33        0.24      0.42 o 
  -2  -6   2       11.33       12.33      0.62 o 
  -1  -6   2        4.40        3.01      0.41 o 
   0  -6   2       29.71       26.16      0.85 o 
   1  -6   2       13.99       14.73      0.47 o 
   2  -6   2       52.91       55.18      1.03 o 
   3  -6   2      346.25      331.33      4.93 o 
   4  -6   2        3.39        3.80      0.78 o 
   5  -6   2       25.37       20.84      1.02 o 
   6  -6   2      137.19      115.64      2.64 o 
   7  -6   2       13.18       10.17      1.04 o 
   8  -6   2       24.40       24.64      1.30 o 
   9  -6   2        0.14        0.11      1.01 o 
  -7  -5   2        0.40       -0.04      0.83 o 
  -6  -5   2       18.64       17.95      1.19 o 
  -5  -5   2       91.78       87.88      2.24 o 
  -4  -5   2       20.32       23.23      1.78 o 
  -3  -5   2       23.90       25.88      1.93 o 
  -2  -5   2      615.24      648.50      6.49 o 
  -1  -5   2        0.02        0.88      0.43 o 
   0  -5   2      178.18      196.82      2.72 o 
   1  -5   2       39.48       53.38      3.33 o 
   2  -5   2       37.36       41.90      0.73 o 
   3  -5   2      386.35      378.74      3.96 o 
   4  -5   2      579.22      546.31      5.57 o 
   5  -5   2       59.22       60.82      1.26 o 
   6  -5   2      143.79      134.04      2.20 o 
   7  -5   2       59.99       60.75      1.84 o 
   8  -5   2       31.19       35.78      1.50 o 
   9  -5   2       60.76       77.76      3.51 o 
  -8  -4   2        6.42        6.62      1.86 o 
  -7  -4   2       23.79       24.18      1.27 o 
  -6  -4   2       31.18       30.21      1.04 o 
  -5  -4   2      113.93      112.97      2.00 o 
  -4  -4   2      123.42      119.53      1.96 o 
  -3  -4   2      207.62      204.29      2.42 o 
  -2  -4   2      838.74      932.43     10.40 o 
  -1  -4   2     1034.63     1091.13     22.06 o 
   0  -4   2      132.30      166.41      2.12 o 
   1  -4   2       36.10       45.90      0.71 o 
   2  -4   2     2081.60     2277.20     30.76 o 
   3  -4   2       41.53       36.90      0.67 o 
   4  -4   2      138.46      140.10      2.20 o 
   5  -4   2      352.54      350.57      4.44 o 
   6  -4   2       30.66       31.93      0.96 o 
   7  -4   2       18.86       19.31      0.85 o 
   8  -4   2        0.16        2.63      0.85 o 
   9  -4   2        1.85        2.30      1.53 o 
  -9  -3   2        9.70       10.20      1.32 o 
  -8  -3   2        0.82        1.51      0.83 o 
  -7  -3   2       30.83       32.52      1.38 o 
  -6  -3   2        4.70        3.26      0.66 o 
  -5  -3   2       30.18       32.30      0.92 o 
  -4  -3   2        0.02        0.84      0.26 o 
  -3  -3   2       23.67       18.01      0.46 o 
  -2  -3   2        2.98        3.90      0.25 o 
  -1  -3   2       72.45       70.75      1.08 o 
   0  -3   2      307.28      297.54      3.83 o 
   1  -3   2      258.86      279.63      2.86 o 
   2  -3   2      114.79      102.73      1.61 o 
   3  -3   2      103.02      113.43      1.40 o 
   4  -3   2       86.07       80.89      1.16 o 
   5  -3   2        4.30        7.51      0.52 o 
   6  -3   2        6.00        3.57      1.58 o 
   7  -3   2       99.14      102.52      1.93 o 
   8  -3   2        5.60        7.07      1.21 o 
   9  -3   2        5.34        7.53      1.42 o 
  -9  -2   2        0.04        0.33      0.89 o 
  -8  -2   2       49.74       44.59      1.64 o 
  -7  -2   2       14.99       17.17      0.97 o 
  -6  -2   2      436.18      423.82      5.34 o 
  -5  -2   2       14.06       13.69      0.48 o 
  -4  -2   2        7.27       10.12      0.38 o 
  -3  -2   2      514.49      521.65      5.16 o 
  -2  -2   2     1118.25     1139.66     15.70 o 
  -1  -2   2      867.55      863.90     34.80 o 
   0  -2   2      118.65      107.92      1.39 o 
   1  -2   2      290.75      293.47      3.41 o 
   2  -2   2      493.97      481.57      5.48 o 
   3  -2   2     1085.96     1079.00     10.31 o 
   4  -2   2       46.98       45.83      0.80 o 
   5  -2   2        1.37        1.89      0.48 o 
   6  -2   2      737.06      742.44     13.19 o 
   7  -2   2      142.19      139.89      3.74 o 
   8  -2   2       26.99       27.53      1.39 o 
   9  -2   2       25.04       28.00      1.60 o 
  -9  -1   2        1.48        1.54      0.85 o 
  -8  -1   2       61.81       54.09      1.76 o 
  -7  -1   2       34.57       40.11      1.10 o 
  -6  -1   2        7.49        9.40      0.47 o 
  -5  -1   2      105.54      113.57      1.50 o 
  -4  -1   2      555.47      585.38      5.79 o 
  -3  -1   2       32.82       33.28      0.55 o 
  -2  -1   2     1299.34     1220.60     11.59 o 
  -1  -1   2      708.04      709.43      6.82 o 
   0  -1   2      135.34      177.08      1.83 o 
   1  -1   2      263.13      254.50      2.99 o 
   2  -1   2       71.55       83.66      1.04 o 
   3  -1   2       58.04       61.14      0.91 o 
   4  -1   2      160.46      166.29      2.00 o 
   5  -1   2        2.32        2.55      0.36 o 
   6  -1   2        1.60        1.08      0.58 o 
   7  -1   2      164.43      160.27      3.39 o 
   8  -1   2       58.16       59.84      2.07 o 
 -10   0   2        0.03        0.21      1.00 o 
  -9   0   2       39.31       37.40      1.53 o 
  -8   0   2        5.61        6.60      2.23 o 
  -7   0   2        9.58        8.52      0.60 o 
  -6   0   2       34.08       33.23      0.75 o 
  -5   0   2      160.08      161.63      1.94 o 
  -4   0   2      968.27      992.36      9.50 o 
  -3   0   2      364.51      350.76      3.51 o 
  -2   0   2      573.43      611.49      7.50 o 
  -1   0   2     1909.04     1966.57     27.44 o 
   0   0   2     8449.17     8203.74     88.41 o 
   1   0   2       84.88       82.29      1.00 o 
   2   0   2        8.96       10.66      0.32 o 
   3   0   2      435.05      456.25      5.06 o 
   4   0   2        9.44       14.83      0.50 o 
   5   0   2      144.98      143.65      2.29 o 
   6   0   2        1.92        2.18      0.65 o 
   7   0   2       52.38       54.81      1.87 o 
   8   0   2        0.70        0.44      0.97 o 
 -10   1   2        0.69        1.09      0.94 o 
  -9   1   2        0.03       -0.29      0.72 o 
  -8   1   2      103.82       95.53      2.16 o 
  -7   1   2      157.66      148.86      2.01 o 
  -6   1   2       93.33       83.28      1.67 o 
  -5   1   2       57.10       60.87      0.95 o 
  -4   1   2       47.96       46.40      0.74 o 
  -3   1   2     4780.33     4716.43     43.94 o 
  -2   1   2      969.27      992.47      9.40 o 
  -1   1   2      298.71      302.28      3.03 o 
   0   1   2    15830.96    15843.45    216.34 o 
   1   1   2       10.79       20.24      1.19 o 
   2   1   2      161.88      156.53      1.80 o 
   3   1   2      172.61      166.21      2.37 o 
   4   1   2       20.67       24.87      0.80 o 
   5   1   2      147.40      151.29      2.48 o 
   6   1   2        9.56       10.42      2.97 o 
   7   1   2        0.99        0.40      0.88 o 
   8   1   2        5.95        5.60      1.24 o 
  -8   2   2       64.08       52.39      1.29 o 
  -7   2   2      173.77      164.90      2.15 o 
  -6   2   2        5.38       10.24      0.49 o 
  -5   2   2        0.34        1.08      0.26 o 
  -4   2   2      690.62      734.61      7.15 o 
  -3   2   2       91.01       81.70      1.32 o 
  -2   2   2        1.62       12.53      0.38 o 
  -1   2   2      613.02      644.65      6.25 o 
   0   2   2       16.13       12.34      0.40 o 
   1   2   2      565.56      581.14      5.75 o 
   2   2   2       33.67       35.48      0.87 o 
   3   2   2        1.98        6.54      0.52 o 
   4   2   2        1.85        1.65      0.45 o 
   5   2   2       50.05       48.60      1.30 o 
   6   2   2       44.24       44.61      1.70 o 
   7   2   2        0.01       -0.11      0.94 o 
  -9   3   2        7.73       12.33      2.89 o 
  -8   3   2       64.29       60.01      1.75 o 
  -7   3   2      399.44      376.94      4.89 o 
  -6   3   2      328.31      326.10      5.21 o 
  -5   3   2       18.04       19.79      0.50 o 
  -4   3   2       48.24       44.20      0.72 o 
  -3   3   2      313.94      300.17      3.76 o 
  -2   3   2      106.67      114.63      1.40 o 
  -1   3   2       50.87       66.86      0.96 o 
   0   3   2       81.75       77.54      1.09 o 
   1   3   2      159.09      174.81      3.50 o 
   2   3   2        2.36        5.81      0.51 o 
   3   3   2        0.45        2.56      0.46 o 
   4   3   2        0.20        0.66      0.47 o 
   5   3   2        5.04        6.11      1.40 o 
   6   3   2       88.66       93.55      2.60 o 
 -10   4   2        5.71        9.67      1.62 o 
  -9   4   2       43.45       41.64      2.41 o 
  -8   4   2      105.83      108.54      2.05 o 
  -7   4   2       91.91       83.56      1.67 o 
  -6   4   2      127.46      127.59      2.11 o 
  -5   4   2      131.18      126.29      2.04 o 
  -4   4   2      286.77      262.62      5.21 o 
  -3   4   2       75.02       70.61      1.33 o 
  -2   4   2        0.75        2.79      0.59 o 
  -1   4   2      656.81      638.54      6.79 o 
   0   4   2      451.21      455.18      4.72 o 
   1   4   2       32.25       33.11      0.92 o 
   2   4   2       27.33       26.52      0.89 o 
   3   4   2       56.21       58.49      1.41 o 
   4   4   2       11.82       12.84      0.91 o 
   5   4   2       30.73       32.98      1.24 o 
   6   4   2       30.20       32.35      1.71 o 
 -10   5   2        1.04        1.03      1.43 o 
  -9   5   2       26.23       28.10      1.41 o 
  -8   5   2       11.11       11.13      0.95 o 
  -7   5   2        1.54        2.47      0.55 o 
  -6   5   2       13.51       12.56      0.81 o 
  -5   5   2       92.57       84.35      2.75 o 
  -4   5   2       12.12       11.63      0.61 o 
  -3   5   2       47.48       49.62      1.16 o 
  -2   5   2      614.27      592.89      8.87 o 
  -1   5   2        6.89        7.34      0.54 o 
   0   5   2       42.53       34.23      0.94 o 
   1   5   2      206.93      208.44      3.08 o 
   2   5   2       96.91       92.14      2.87 o 
   3   5   2        2.80        2.08      0.64 o 
   4   5   2       60.01       60.60      1.62 o 
   5   5   2       10.11        8.72      1.02 o 
 -10   6   2       38.46       43.92      2.65 o 
  -9   6   2       18.29       17.50      1.32 o 
  -8   6   2       29.30       27.35      1.09 o 
  -7   6   2        2.24        6.32      1.10 o 
  -6   6   2       33.63       27.25      0.99 o 
  -5   6   2      114.04      109.25      2.03 o 
  -4   6   2      133.67      130.25      2.24 o 
  -3   6   2       52.50       54.65      1.31 o 
  -2   6   2        6.25        8.05      0.66 o 
  -1   6   2       87.67       80.32      2.12 o 
   0   6   2       88.86       91.86      2.37 o 
   1   6   2        9.08       11.32      1.08 o 
   2   6   2       40.20       40.87      2.07 o 
   3   6   2        0.43        0.14      0.67 o 
   4   6   2        0.01       -0.76      0.76 o 
  -9   7   2       28.92       30.13      2.16 o 
  -8   7   2        0.31        0.53      0.72 o 
  -7   7   2       12.28       15.49      0.90 o 
  -6   7   2      491.96      465.73      8.57 o 
  -5   7   2        0.28        0.58      0.52 o 
  -4   7   2        9.86        9.80      0.74 o 
  -3   7   2        1.14        2.29      0.75 o 
  -2   7   2        0.28        0.90      0.68 o 
  -1   7   2       17.46       17.02      1.11 o 
   0   7   2        0.00        1.28      0.77 o 
   1   7   2        5.85        5.50      0.98 o 
   2   7   2       11.69       16.33      1.36 o 
   3   7   2        0.24       -0.45      1.07 o 
  -8   8   2       14.77       17.30      1.08 o 
  -7   8   2        0.01        0.74      0.69 o 
  -6   8   2        5.70        6.20      0.83 o 
  -5   8   2      193.14      188.85      3.20 o 
  -4   8   2        5.13        5.48      0.72 o 
  -3   8   2        4.37        5.83      1.03 o 
  -2   8   2       15.74       16.94      1.21 o 
  -1   8   2       11.36       11.25      1.24 o 
   0   8   2        0.41        0.12      1.21 o 
   1   8   2       26.92       25.80      1.56 o 
  -7   9   2        1.46       -0.27      0.83 o 
  -6   9   2       11.85       14.27      2.09 o 
  -5   9   2        6.98        9.81      1.32 o 
  -4   9   2        9.97        9.22      1.22 o 
  -3   9   2        4.57        4.58      1.10 o 
  -2   9   2       27.67       28.45      1.59 o 
  -1   9   2        1.29        0.95      1.01 o 
   0 -11   3       33.20       40.67      1.94 o 
   1 -11   3       34.96       37.25      1.85 o 
   2 -11   3        5.88        5.21      1.64 o 
   3 -11   3        7.95        7.05      1.58 o 
   4 -11   3       11.61       13.34      3.37 o 
   5 -11   3       21.31       28.34      1.57 o 
  -2 -10   3        0.00        0.19      1.05 o 
  -1 -10   3        0.94        0.41      0.96 o 
   0 -10   3        0.07       -0.68      1.48 o 
   1 -10   3        6.15        3.21      0.97 o 
   2 -10   3        1.60        3.27      0.76 o 
   3 -10   3        0.36        0.20      0.77 o 
   4 -10   3        4.74        7.15      1.04 o 
   5 -10   3       10.63       15.13      1.23 o 
   6 -10   3       21.28       18.80      1.29 o 
  -4  -9   3        0.05       -0.26      1.50 o 
  -3  -9   3        1.20       -0.94      0.94 o 
  -2  -9   3       54.75       62.46      2.11 o 
  -1  -9   3       51.29       51.75      1.85 o 
   0  -9   3       50.92       50.33      1.81 o 
   1  -9   3       33.25       32.59      1.09 o 
   2  -9   3       32.51       30.79      1.68 o 
   3  -9   3       41.03       36.62      2.16 o 
   4  -9   3        4.45        6.95      0.92 o 
   5  -9   3        0.06        0.35      0.74 o 
   6  -9   3       41.62       42.52      1.70 o 
   7  -9   3       56.80       53.79      1.99 o 
  -5  -8   3       15.96       18.27      1.37 o 
  -4  -8   3        0.00        1.66      0.69 o 
  -3  -8   3       69.95       68.39      1.63 o 
  -2  -8   3       16.22       16.11      0.81 o 
  -1  -8   3       73.74       72.63      2.06 o 
   0  -8   3       25.17       24.83      1.04 o 
   1  -8   3      320.16      305.45      4.19 o 
   2  -8   3      166.86      158.04      2.53 o 
   3  -8   3      273.48      253.69      4.49 o 
   4  -8   3       44.13       32.49      1.33 o 
   5  -8   3       20.10       17.07      1.50 o 
   6  -8   3        3.17        2.86      1.55 o 
   7  -8   3       51.22       51.94      1.97 o 
   8  -8   3       46.61       55.82      2.80 o 
  -6  -7   3       12.32       14.94      2.08 o 
  -5  -7   3       50.39       50.74      1.80 o 
  -4  -7   3       96.23       91.55      3.57 o 
  -3  -7   3       13.98       14.75      0.85 o 
  -2  -7   3       37.09       38.66      1.07 o 
  -1  -7   3      206.27      205.91      3.11 o 
   0  -7   3       43.63       48.25      0.94 o 
   1  -7   3      471.43      428.24     14.03 o 
   2  -7   3      482.31      459.53      5.71 o 
   3  -7   3       82.88       78.28      1.94 o 
   4  -7   3       45.24       48.16      1.51 o 
   5  -7   3        0.75        6.49      0.86 o 
   6  -7   3       15.70       12.40      1.05 o 
   7  -7   3       19.23       20.78      1.21 o 
   8  -7   3        0.66        1.64      0.97 o 
  -7  -6   3        2.96        3.36      1.00 o 
  -6  -6   3       83.93       87.99      2.46 o 
  -5  -6   3       19.89       17.74      1.06 o 
  -4  -6   3       46.25       47.25      1.24 o 
  -3  -6   3       14.50       16.48      1.92 o 
  -2  -6   3      202.83      199.81      2.75 o 
  -1  -6   3      102.30      101.07      1.43 o 
   0  -6   3        0.12        0.93      0.29 o 
   1  -6   3       14.38       14.99      0.71 o 
   2  -6   3      344.39      337.25      3.62 o 
   3  -6   3        0.31       -0.11      0.32 o 
   4  -6   3       27.44       30.27      0.87 o 
   5  -6   3       94.47       95.89      2.29 o 
   6  -6   3      141.22      142.47      5.78 o 
   7  -6   3        0.09        0.18      0.74 o 
   8  -6   3        0.07       -0.36      0.84 o 
  -8  -5   3       15.75       16.33      1.43 o 
  -7  -5   3        4.52        3.09      0.91 o 
  -6  -5   3      147.51      140.25      3.09 o 
  -5  -5   3      320.41      320.40      4.34 o 
  -4  -5   3      149.59      150.76      2.37 o 
  -3  -5   3       89.82       76.12      1.18 o 
  -2  -5   3      222.77      236.71      2.67 o 
  -1  -5   3        7.35       12.78      0.49 o 
   0  -5   3        6.67        7.02      0.34 o 
   1  -5   3       79.81       77.44      1.10 o 
   2  -5   3      167.72      151.98      1.83 o 
   3  -5   3        4.20        8.95      0.48 o 
   4  -5   3        1.47        2.09      0.39 o 
   5  -5   3       25.16       25.83      0.86 o 
   6  -5   3      108.06      109.06      2.38 o 
   7  -5   3       36.05       37.13      1.16 o 
   8  -5   3        1.35        0.74      0.92 o 
  -8  -4   3        0.20        0.52      0.86 o 
  -7  -4   3        5.70        6.45      0.94 o 
  -6  -4   3      295.85      288.75      5.04 o 
  -5  -4   3      137.07      123.17      2.04 o 
  -4  -4   3       78.82       73.77      1.14 o 
  -3  -4   3      140.24      153.89      1.87 o 
  -2  -4   3      373.37      383.21      3.96 o 
  -1  -4   3       81.44       87.01      3.14 o 
   0  -4   3       41.98       43.65      1.69 o 
   1  -4   3      416.19      426.32      4.30 o 
   2  -4   3      549.22      564.25      5.60 o 
   3  -4   3       78.81       75.81      1.33 o 
   4  -4   3       20.41       26.77      1.05 o 
   5  -4   3       21.19       17.41      0.72 o 
   6  -4   3        8.24        9.30      1.02 o 
   7  -4   3        1.01        4.38      1.76 o 
   8  -4   3       15.84       16.46      1.20 o 
  -9  -3   3       27.43       27.39      1.55 o 
  -8  -3   3       17.22       16.48      1.47 o 
  -7  -3   3       46.59       43.16      1.55 o 
  -6  -3   3      180.66      174.13      3.46 o 
  -5  -3   3        0.00        2.71      0.45 o 
  -4  -3   3      388.80      389.90      4.08 o 
  -3  -3   3      707.79      749.92      7.32 o 
  -2  -3   3      405.54      423.89      4.97 o 
  -1  -3   3        1.79       20.04      0.75 o 
   0  -3   3      619.18      637.13      7.16 o 
   1  -3   3      327.65      348.15      3.53 o 
   2  -3   3      295.09      326.22      3.94 o 
   3  -3   3      637.35      676.46      7.73 o 
   4  -3   3      117.41      125.36      2.23 o 
   5  -3   3       39.18       37.04      1.26 o 
   6  -3   3      428.73      426.84      5.47 o 
   7  -3   3        0.30        1.04      0.73 o 
   8  -3   3       15.14       15.98      1.99 o 
  -9  -2   3        9.25        7.49      1.08 o 
  -8  -2   3       64.00       57.21      1.83 o 
  -7  -2   3       94.13       87.63      2.19 o 
  -6  -2   3        3.47        3.18      0.61 o 
  -5  -2   3        4.76        7.04      0.41 o 
  -4  -2   3       98.21       83.53      1.15 o 
  -3  -2   3      909.65      913.60      8.77 o 
  -2  -2   3        2.04        3.38      0.25 o 
  -1  -2   3       24.23       26.51      0.46 o 
   0  -2   3      481.07      471.56      4.63 o 
   1  -2   3       95.16      101.65      1.46 o 
   2  -2   3        8.78        8.22      0.39 o 
   3  -2   3      551.85      564.73      6.51 o 
   4  -2   3        1.29        3.64      0.46 o 
   5  -2   3      281.53      266.36      3.61 o 
   6  -2   3       51.53       53.28      1.68 o 
   7  -2   3       46.25       50.58      3.56 o 
   8  -2   3        8.51       11.30      1.67 o 
 -10  -1   3        5.52       11.68      1.95 o 
  -9  -1   3        0.92        1.40      0.82 o 
  -8  -1   3      102.04       98.06      2.47 o 
  -7  -1   3      124.96      127.62      2.71 o 
  -6  -1   3       53.86       54.52      1.18 o 
  -5  -1   3       93.27       99.33      1.35 o 
  -4  -1   3      208.50      227.92      2.48 o 
  -3  -1   3      206.63      199.30      3.76 o 
  -2  -1   3      599.89      599.20      6.75 o 
  -1  -1   3        0.26        0.56      0.13 o 
   0  -1   3     1364.89     1388.68     13.09 o 
   1  -1   3      607.76      583.79      6.57 o 
   2  -1   3       10.13       16.99      0.42 o 
   3  -1   3       36.02       35.99      0.68 o 
   4  -1   3       27.70       25.28      0.63 o 
   5  -1   3       37.38       37.94      1.34 o 
   6  -1   3       88.08       87.63      2.41 o 
   7  -1   3       26.82       26.07      1.37 o 
   8  -1   3        4.45        2.93      1.03 o 
 -10   0   3        5.40        6.10      1.52 o 
  -9   0   3       22.06       21.47      1.20 o 
  -8   0   3       76.95       61.10      1.78 o 
  -7   0   3       99.85       89.87      1.68 o 
  -6   0   3       10.52       15.67      0.53 o 
  -5   0   3       10.84        5.14      0.74 o 
  -4   0   3     1626.78     1795.80     16.91 o 
  -3   0   3      261.51      267.00      4.99 o 
  -2   0   3       48.37       69.85      1.04 o 
  -1   0   3     3821.20     3895.06     37.00 o 
   0   0   3       29.49       31.95      0.65 o 
   1   0   3      477.84      475.06      6.21 o 
   2   0   3       65.03       75.68      1.07 o 
   3   0   3       63.96       66.65      1.04 o 
   4   0   3       62.23       62.76      1.30 o 
   5   0   3       17.36       16.69      0.96 o 
   6   0   3       61.81       58.94      1.89 o 
   7   0   3        0.05        0.11      0.86 o 
 -10   1   3        0.92        1.71      1.00 o 
  -9   1   3       71.53       78.67      2.91 o 
  -8   1   3       22.23       19.36      1.04 o 
  -7   1   3        8.45        8.72      1.21 o 
  -6   1   3       21.31       26.19      1.08 o 
  -5   1   3       49.04       50.99      0.85 o 
  -4   1   3       52.50       59.04      0.87 o 
  -3   1   3       14.48       17.71      0.41 o 
  -2   1   3       29.71       42.23      0.66 o 
  -1   1   3      203.33      197.16      2.46 o 
   0   1   3      140.01      128.92      1.55 o 
   1   1   3        3.62        5.21      0.35 o 
   2   1   3      109.47      114.19      1.49 o 
   3   1   3       67.32       67.60      1.36 o 
   4   1   3      261.17      260.17      3.65 o 
   5   1   3        1.76        1.38      0.65 o 
   6   1   3        2.28        2.16      0.85 o 
   7   1   3       19.13       18.14      1.34 o 
 -10   2   3       30.80       32.16      2.41 o 
  -9   2   3       93.10       89.38      2.39 o 
  -8   2   3       57.77       61.16      1.40 o 
  -7   2   3       20.45       23.07      0.80 o 
  -6   2   3       63.89       58.96      1.01 o 
  -5   2   3      149.19      147.29      1.81 o 
  -4   2   3      272.14      260.74      3.18 o 
  -3   2   3      103.35       99.61      1.27 o 
  -2   2   3       55.97       55.20      0.84 o 
  -1   2   3      302.50      328.04      3.42 o 
   0   2   3      982.85      960.91     11.37 o 
   1   2   3      497.77      510.64      5.49 o 
   2   2   3      128.63      126.75      2.03 o 
   3   2   3      289.54      281.20      3.86 o 
   4   2   3        9.56        9.22      1.37 o 
   5   2   3       39.22       39.19      1.57 o 
   6   2   3       13.00       12.50      1.27 o 
 -10   3   3      135.79      152.19      3.54 o 
  -9   3   3        2.07        2.43      0.85 o 
  -8   3   3       79.63       73.84      2.09 o 
  -7   3   3       74.82       73.79      1.52 o 
  -6   3   3        3.47        2.43      0.43 o 
  -5   3   3        0.19        1.00      0.36 o 
  -4   3   3        9.97       15.16      0.72 o 
  -3   3   3        6.32       18.24      0.47 o 
  -2   3   3      105.00       98.26      2.10 o 
  -1   3   3        7.50        9.67      0.79 o 
   0   3   3      720.64      725.45      7.78 o 
   1   3   3       27.79       32.42      0.90 o 
   2   3   3       44.13       39.36      1.06 o 
   3   3   3        0.21       -0.26      0.48 o 
   4   3   3       25.67       24.05      1.01 o 
   5   3   3        3.12        2.98      0.92 o 
   6   3   3        2.36        0.95      1.04 o 
 -10   4   3       21.81       26.18      1.51 o 
  -9   4   3       13.06       13.85      1.17 o 
  -8   4   3        4.78        8.67      1.24 o 
  -7   4   3      179.88      179.53      2.83 o 
  -6   4   3        1.21        2.40      0.50 o 
  -5   4   3      174.11      164.82      2.55 o 
  -4   4   3       40.97       48.82      1.15 o 
  -3   4   3      109.56      120.78      1.98 o 
  -2   4   3       66.03       68.75      1.74 o 
  -1   4   3      181.67      180.64      2.20 o 
   0   4   3        1.68        1.13      0.38 o 
   1   4   3       78.45       78.71      2.05 o 
   2   4   3       24.12       21.15      0.89 o 
   3   4   3        3.28        2.13      0.68 o 
   4   4   3        3.62        3.16      0.73 o 
   5   4   3        0.00        1.21      0.97 o 
 -10   5   3        4.40        3.51      1.17 o 
  -9   5   3       73.63       80.33      2.43 o 
  -8   5   3        5.74        4.24      1.02 o 
  -7   5   3        0.82        4.49      0.80 o 
  -6   5   3     1170.51     1119.80     20.27 o 
  -5   5   3       34.51       37.60      1.88 o 
  -4   5   3       79.84       79.24      1.61 o 
  -3   5   3      249.04      244.56      3.47 o 
  -2   5   3        6.75        4.56      0.56 o 
  -1   5   3       48.26       45.89      1.53 o 
   0   5   3        5.47        4.74      0.74 o 
   1   5   3        3.71        3.53      0.62 o 
   2   5   3       42.99       45.14      1.30 o 
   3   5   3        5.99        5.77      0.80 o 
   4   5   3       22.66       23.21      1.18 o 
 -10   6   3        3.58        3.96      1.27 o 
  -9   6   3        5.34        5.98      1.19 o 
  -8   6   3       55.60       52.54      1.93 o 
  -7   6   3       25.14       27.30      1.06 o 
  -6   6   3        0.11        0.81      0.55 o 
  -5   6   3      101.81       97.25      1.97 o 
  -4   6   3        0.02        1.09      0.52 o 
  -3   6   3        0.03        0.65      0.48 o 
  -2   6   3       49.00       48.11      1.86 o 
  -1   6   3       81.18       79.69      2.21 o 
   0   6   3       16.42       15.45      1.08 o 
   1   6   3        4.80        5.74      0.91 o 
   2   6   3        1.98        2.40      0.92 o 
   3   6   3        1.88        3.74      1.11 o 
  -9   7   3       30.34       35.14      1.76 o 
  -8   7   3        2.17        3.01      0.99 o 
  -7   7   3       25.06       24.09      1.12 o 
  -6   7   3        0.20       -0.26      0.61 o 
  -5   7   3        0.03        1.84      0.65 o 
  -4   7   3       14.20       16.87      0.91 o 
  -3   7   3       22.74       22.78      1.55 o 
  -2   7   3       15.78       15.58      1.12 o 
  -1   7   3        0.02        0.80      0.79 o 
   0   7   3        0.79        0.73      0.84 o 
   1   7   3        0.09        1.02      0.90 o 
   2   7   3        2.41        0.49      1.04 o 
  -8   8   3        1.05       -0.03      1.07 o 
  -7   8   3       66.47       71.19      1.91 o 
  -6   8   3        9.97        8.80      1.20 o 
  -5   8   3       16.40       16.80      1.01 o 
  -4   8   3        0.72        1.14      0.88 o 
  -3   8   3       86.52       84.33      2.55 o 
  -2   8   3       29.19       28.53      1.53 o 
  -1   8   3       35.38       34.88      1.70 o 
   0   8   3       22.11       19.44      1.42 o 
  -6   9   3        9.72       11.26      2.30 o 
  -5   9   3        6.39        5.74      1.16 o 
  -4   9   3        5.59        8.14      1.27 o 
  -3   9   3       35.93       30.32      1.72 o 
  -2   9   3      101.34      110.57      3.18 o 
  -1 -11   4        8.11        6.23      1.37 o 
   0 -11   4        0.00        0.41      1.11 o 
   1 -11   4        1.81        2.99      1.67 o 
   2 -11   4       12.09       13.59      2.04 o 
   3 -11   4        0.21        1.33      0.95 o 
   4 -11   4        2.84        4.09      1.11 o 
  -3 -10   4       19.46       22.97      2.37 o 
  -2 -10   4        2.09        2.35      1.02 o 
  -1 -10   4        1.66        1.27      0.96 o 
   0 -10   4        8.20        7.88      1.18 o 
   1 -10   4       47.26       50.44      2.26 o 
   2 -10   4       30.58       32.99      1.47 o 
   3 -10   4        1.99        3.41      0.88 o 
   4 -10   4        2.23        4.46      1.75 o 
   5 -10   4        1.50        2.29      0.95 o 
   6 -10   4       21.66       25.24      1.50 o 
  -4  -9   4        7.12        7.19      2.24 o 
  -3  -9   4       17.49       14.93      1.96 o 
  -2  -9   4        0.16        1.44      0.87 o 
  -1  -9   4        8.64       10.50      1.09 o 
   0  -9   4      123.89      134.82      2.39 o 
   1  -9   4       20.84       19.01      0.89 o 
   2  -9   4        0.00       -0.01      0.65 o 
   3  -9   4        5.85        3.97      0.81 o 
   4  -9   4        1.30        0.72      0.73 o 
   5  -9   4       42.32       39.05      1.63 o 
   6  -9   4       25.25       23.28      1.39 o 
   7  -9   4        2.20        1.30      1.42 o 
  -5  -8   4       22.59       22.51      1.79 o 
  -4  -8   4        7.92       10.05      1.30 o 
  -3  -8   4        6.40        4.74      0.85 o 
  -2  -8   4      262.73      239.76      3.52 o 
  -1  -8   4       89.48       86.15      1.45 o 
   0  -8   4       49.94       53.50      1.22 o 
   1  -8   4      442.20      438.47      7.54 o 
   2  -8   4       23.84       22.04      1.30 o 
   3  -8   4       31.52       28.64      1.22 o 
   4  -8   4        6.53        6.26      0.84 o 
   5  -8   4        1.17        1.73      0.77 o 
   6  -8   4       31.83       32.52      1.70 o 
   7  -8   4        4.15        4.48      1.04 o 
  -6  -7   4       22.28       24.06      1.49 o 
  -5  -7   4        3.23        4.00      0.91 o 
  -4  -7   4        8.40        8.25      0.95 o 
  -3  -7   4       39.26       40.59      1.14 o 
  -2  -7   4        3.00        8.74      0.64 o 
  -1  -7   4      155.90      147.50      1.97 o 
   0  -7   4        6.08        4.11      0.47 o 
   1  -7   4      193.26      190.35      2.35 o 
   2  -7   4      262.40      248.83      3.37 o 
   3  -7   4       11.97       12.38      0.86 o 
   4  -7   4       23.77       23.11      1.09 o 
   5  -7   4        8.74        7.00      0.91 o 
   6  -7   4       87.88       88.33      2.40 o 
   7  -7   4       15.55       18.90      1.27 o 
   8  -7   4       17.97       21.63      1.46 o 
  -7  -6   4        0.46        0.44      0.90 o 
  -6  -6   4       36.71       37.24      2.13 o 
  -5  -6   4        0.37        0.61      0.66 o 
  -4  -6   4       58.28       53.86      1.60 o 
  -3  -6   4       40.42       37.37      1.00 o 
  -2  -6   4       29.15       36.87      0.81 o 
  -1  -6   4      245.03      236.56      9.97 o 
   0  -6   4      453.80      428.47      4.48 o 
   1  -6   4        4.48        3.47      0.41 o 
   2  -6   4      139.81      143.82      2.18 o 
   3  -6   4        5.47       10.18      0.59 o 
   4  -6   4       98.05      101.48      1.83 o 
   5  -6   4       77.22       65.47      1.46 o 
   6  -6   4       62.79       53.62      1.79 o 
   7  -6   4        0.65        4.58      1.40 o 
   8  -6   4       18.33       18.75      1.42 o 
  -8  -5   4      100.58      112.03      2.96 o 
  -7  -5   4        3.51        4.69      1.30 o 
  -6  -5   4        0.31       -0.39      0.64 o 
  -5  -5   4      136.41      139.11      3.48 o 
  -4  -5   4        0.68       -0.02      0.37 o 
  -3  -5   4       75.01       84.04      1.27 o 
  -2  -5   4      103.00      113.46      1.52 o 
  -1  -5   4       10.09       11.27      0.41 o 
   0  -5   4      398.84      386.32      4.64 o 
   1  -5   4      392.82      402.58      4.17 o 
   2  -5   4        3.96        2.41      0.43 o 
   3  -5   4       29.75       27.13      1.47 o 
   4  -5   4        5.57        4.89      0.65 o 
   5  -5   4       52.73       48.09      1.21 o 
   6  -5   4       88.53       84.52      1.79 o 
   7  -5   4        1.85        3.21      0.80 o 
   8  -5   4       29.55       33.22      2.46 o 
  -9  -4   4        0.28        1.14      1.00 o 
  -8  -4   4        2.60        1.38      0.86 o 
  -7  -4   4        8.73        8.16      0.94 o 
  -6  -4   4       60.42       57.76      1.75 o 
  -5  -4   4      280.73      265.57      4.55 o 
  -4  -4   4       37.67       37.29      0.77 o 
  -3  -4   4       27.69       26.99      0.61 o 
  -2  -4   4      903.49     1037.24      9.98 o 
  -1  -4   4      614.25      692.63      6.78 o 
   0  -4   4      569.89      583.92      6.67 o 
   1  -4   4      266.83      248.78      2.69 o 
   2  -4   4      213.10      236.78      3.12 o 
   3  -4   4       92.99       85.44      1.52 o 
   4  -4   4      191.17      175.36      2.62 o 
   5  -4   4      273.12      266.86      3.72 o 
   6  -4   4       49.20       47.32      1.28 o 
   7  -4   4        0.07       -0.43      0.76 o 
   8  -4   4       24.24       28.96      1.56 o 
  -9  -3   4        0.17        1.11      0.91 o 
  -8  -3   4       11.10        8.52      1.04 o 
  -7  -3   4       88.66       90.43      2.32 o 
  -6  -3   4      167.12      158.84      3.15 o 
  -5  -3   4      402.87      401.20      5.02 o 
  -4  -3   4      211.16      206.61      2.79 o 
  -3  -3   4        3.66       15.39      0.52 o 
  -2  -3   4      780.96      841.93      9.31 o 
  -1  -3   4        2.22        4.99      0.33 o 
   0  -3   4      169.72      188.46      2.28 o 
   1  -3   4       49.18       58.10      1.07 o 
   2  -3   4      637.71      648.59      7.46 o 
   3  -3   4       52.59       46.65      1.05 o 
   4  -3   4       43.53       37.52      1.00 o 
   5  -3   4       15.78       17.07      0.76 o 
   6  -3   4        2.03        8.10      0.97 o 
   7  -3   4        2.51        3.97      1.23 o 
   8  -3   4        1.70        2.07      1.05 o 
 -10  -2   4       12.66       15.69      1.52 o 
  -9  -2   4       51.20       51.33      1.87 o 
  -8  -2   4        5.35        4.21      0.84 o 
  -7  -2   4        2.95        3.58      0.74 o 
  -6  -2   4       13.46       13.36      0.65 o 
  -5  -2   4       89.87       86.14      1.65 o 
  -4  -2   4        3.19        2.88      0.37 o 
  -3  -2   4      135.82      148.76      2.08 o 
  -2  -2   4       46.20       61.54      0.84 o 
  -1  -2   4      270.18      252.88      2.66 o 
   0  -2   4      124.38      125.62      1.48 o 
   1  -2   4      366.03      349.45      4.22 o 
   2  -2   4       35.01       43.10      0.94 o 
   3  -2   4      116.23      107.63      1.76 o 
   4  -2   4        9.61        9.00      0.87 o 
   5  -2   4        0.86        0.85      0.60 o 
   6  -2   4       72.44       73.19      4.82 o 
   7  -2   4      183.02      189.68      4.04 o 
 -10  -1   4        3.00        4.37      1.11 o 
  -9  -1   4       16.84       21.19      1.25 o 
  -8  -1   4      114.36       96.00      2.74 o 
  -7  -1   4        0.68        0.10      0.60 o 
  -6  -1   4      217.83      207.84      2.98 o 
  -5  -1   4      133.05      109.19      1.82 o 
  -4  -1   4      300.09      324.95      4.05 o 
  -3  -1   4       83.87       83.50      1.35 o 
  -2  -1   4        4.24        6.81      0.27 o 
  -1  -1   4      400.15      391.35      3.96 o 
   0  -1   4      223.82      220.61      2.40 o 
   1  -1   4        0.73        0.69      0.31 o 
   2  -1   4       50.17       55.22      1.08 o 
   3  -1   4      639.38      612.88      7.20 o 
   4  -1   4      134.35      131.79      2.76 o 
   5  -1   4       17.29       18.37      1.07 o 
   6  -1   4      117.81      111.99      2.79 o 
   7  -1   4       51.80       47.06      1.91 o 
 -10   0   4        3.53        3.00      2.07 o 
  -9   0   4       44.49       43.73      1.64 o 
  -8   0   4        0.03        2.37      0.54 o 
  -7   0   4      136.52      147.18      2.36 o 
  -6   0   4        7.89        7.50      0.53 o 
  -5   0   4       96.07       93.29      1.26 o 
  -4   0   4        8.57       15.93      0.45 o 
  -3   0   4        9.51       11.58      0.40 o 
  -2   0   4        3.81        5.27      0.31 o 
  -1   0   4      971.94     1038.74      9.94 o 
   0   0   4      145.95      167.55      2.24 o 
   1   0   4      126.75      142.27      1.75 o 
   2   0   4      184.04      183.20      2.19 o 
   3   0   4       41.78       35.46      0.95 o 
   4   0   4        5.10        6.25      0.78 o 
   5   0   4        1.03        1.55      1.01 o 
   6   0   4        0.61        0.00      0.79 o 
   7   0   4        7.36        6.84      1.23 o 
  -9   1   4       25.75       21.61      1.20 o 
  -8   1   4       24.08       22.80      0.88 o 
  -7   1   4        6.82       11.96      0.65 o 
  -6   1   4      161.99      154.15      2.34 o 
  -5   1   4       33.75       26.38      0.59 o 
  -4   1   4       82.52      105.75      1.37 o 
  -3   1   4        0.44       10.57      0.37 o 
  -2   1   4       38.69       47.06      2.36 o 
  -1   1   4      479.32      518.68      7.45 o 
   0   1   4     4429.57     4628.48     78.56 o 
   1   1   4       39.80       49.73      1.05 o 
   2   1   4      155.74      145.45      2.25 o 
   3   1   4      102.72      104.48      1.88 o 
   4   1   4       15.45       17.20      1.03 o 
   5   1   4        6.64        6.57      0.97 o 
   6   1   4        6.11        6.95      1.11 o 
 -10   2   4       19.70       22.40      1.42 o 
  -9   2   4       21.64       23.43      1.30 o 
  -8   2   4       41.16       32.52      1.39 o 
  -7   2   4       26.83       24.45      1.12 o 
  -6   2   4      385.16      360.51      5.20 o 
  -5   2   4       21.42       22.87      0.59 o 
  -4   2   4       18.81       21.28      0.54 o 
  -3   2   4     1009.83     1031.79      9.97 o 
  -2   2   4      573.98      584.26      5.86 o 
  -1   2   4       37.58       35.58      0.73 o 
   0   2   4      827.02      851.43      9.77 o 
   1   2   4       78.64       85.44      1.58 o 
   2   2   4      152.81      147.39      2.38 o 
   3   2   4       84.91       81.50      1.70 o 
   4   2   4       34.55       33.08      1.38 o 
   5   2   4        5.87        6.61      1.02 o 
   6   2   4        4.69        5.60      1.21 o 
 -10   3   4        8.08       13.12      1.40 o 
  -9   3   4        0.24        1.59      0.84 o 
  -8   3   4      208.00      187.69      3.86 o 
  -7   3   4      224.08      202.09      4.36 o 
  -6   3   4        6.82        8.01      0.67 o 
  -5   3   4       13.26       17.53      1.11 o 
  -4   3   4      248.82      263.31      3.57 o 
  -3   3   4        0.13        0.37      0.26 o 
  -2   3   4      111.22       95.85      1.84 o 
  -1   3   4        0.22        2.70      0.43 o 
   0   3   4        4.31        6.09      0.70 o 
   1   3   4        2.05        1.36      0.45 o 
   2   3   4       50.23       48.19      1.27 o 
   3   3   4       72.44       69.04      1.77 o 
   4   3   4        6.98        5.47      1.03 o 
   5   3   4        9.11        8.76      1.25 o 
 -10   4   4        8.52       11.58      1.64 o 
  -9   4   4        0.24        2.13      0.92 o 
  -8   4   4       17.01       19.18      1.18 o 
  -7   4   4      493.95      470.95      8.09 o 
  -6   4   4      287.29      288.41      4.05 o 
  -5   4   4       42.42       48.21      1.32 o 
  -4   4   4      136.35      129.47      2.85 o 
  -3   4   4        1.88        1.44      0.56 o 
  -2   4   4       48.27       43.34      1.11 o 
  -1   4   4       62.29       64.39      2.18 o 
   0   4   4        0.00        0.20      0.56 o 
   1   4   4        6.25        5.47      0.82 o 
   2   4   4        1.05        1.75      0.57 o 
   3   4   4       16.38       17.86      0.96 o 
   4   4   4        0.39       -0.12      0.90 o 
 -10   5   4        5.14        0.77      2.29 o 
  -9   5   4        0.68        0.36      1.00 o 
  -8   5   4       47.03       49.15      1.98 o 
  -7   5   4       14.38       13.67      1.11 o 
  -6   5   4        2.08        2.91      0.61 o 
  -5   5   4        1.10        2.63      0.58 o 
  -4   5   4      154.15      146.42      2.49 o 
  -3   5   4      112.92      105.54      2.49 o 
  -2   5   4       56.66       47.59      1.25 o 
  -1   5   4       23.43       24.27      1.20 o 
   0   5   4       83.94       79.83      2.22 o 
   1   5   4       15.37       16.78      1.61 o 
   2   5   4       34.44       34.31      1.60 o 
   3   5   4        6.50        6.45      0.91 o 
  -9   6   4        0.36        0.48      1.22 o 
  -8   6   4        2.45        1.92      1.82 o 
  -7   6   4       41.05       39.91      1.69 o 
  -6   6   4       15.12       16.19      0.90 o 
  -5   6   4      175.78      172.57      2.94 o 
  -4   6   4       12.79       12.67      0.83 o 
  -3   6   4       84.27       80.28      1.77 o 
  -2   6   4       67.65       65.55      2.04 o 
  -1   6   4       12.42       12.35      1.13 o 
   0   6   4        0.36        0.73      0.97 o 
   1   6   4      105.26      100.82      4.81 o 
   2   6   4       10.91       10.16      2.33 o 
  -9   7   4        0.73       -0.45      1.06 o 
  -8   7   4        0.73       -0.13      0.94 o 
  -7   7   4        5.46        6.33      0.88 o 
  -6   7   4      172.44      174.80      3.12 o 
  -5   7   4        0.09       -0.14      0.65 o 
  -4   7   4        2.81        1.93      0.68 o 
  -3   7   4       18.80       21.58      1.30 o 
  -2   7   4        1.52        3.60      0.93 o 
  -1   7   4       37.38       35.94      1.67 o 
   0   7   4        1.83        1.64      1.06 o 
   1   7   4        1.94        1.42      1.98 o 
  -7   8   4        0.70        0.87      0.87 o 
  -6   8   4       89.07       95.49      2.25 o 
  -5   8   4       13.65       15.30      1.22 o 
  -4   8   4        6.17        6.64      1.17 o 
  -3   8   4        0.02       -0.93      0.93 o 
  -2   8   4       13.82       16.85      1.55 o 
  -1   8   4        7.69        8.93      1.79 o 
  -1 -11   5        0.26        0.96      1.37 o 
   0 -11   5      112.60      139.34      4.97 o 
   1 -11   5        9.21        7.24      1.71 o 
   2 -11   5        0.65        0.01      0.95 o 
   3 -11   5        1.32        2.12      1.01 o 
   4 -11   5       82.71       96.03      2.77 o 
  -3 -10   5        1.06       -0.61      1.51 o 
  -2 -10   5        0.47        1.40      1.50 o 
  -1 -10   5        5.73        4.68      1.60 o 
   0 -10   5       22.44       25.00      1.96 o 
   1 -10   5       49.40       49.50      1.75 o 
   2 -10   5       21.78       24.97      1.29 o 
   3 -10   5       47.99       44.85      2.26 o 
   4 -10   5       26.85       29.77      1.46 o 
   5 -10   5       21.11       23.91      1.42 o 
  -5  -9   5        6.79       12.56      1.39 o 
  -4  -9   5       14.36       12.79      1.27 o 
  -3  -9   5       32.12       27.88      1.99 o 
  -2  -9   5        9.08        9.07      2.21 o 
  -1  -9   5        0.66        0.19      0.80 o 
   0  -9   5        4.87        3.95      1.86 o 
   1  -9   5       72.50       63.83      1.86 o 
   2  -9   5       16.31       13.85      0.97 o 
   3  -9   5        7.90        8.62      1.00 o 
   4  -9   5       21.26       22.83      1.28 o 
   5  -9   5       12.64       18.50      1.24 o 
   6  -9   5        1.18        2.45      1.00 o 
  -6  -8   5       28.24       33.57      1.88 o 
  -5  -8   5       15.92       14.27      1.21 o 
  -4  -8   5        0.51       -0.25      0.73 o 
  -3  -8   5       27.27       25.96      1.20 o 
  -2  -8   5       33.49       30.09      1.01 o 
  -1  -8   5      164.62      162.50      3.02 o 
   0  -8   5      308.36      299.48      3.48 o 
   1  -8   5        1.00        2.75      1.27 o 
   2  -8   5       20.37       20.14      1.08 o 
   3  -8   5        9.73        9.43      0.97 o 
   4  -8   5       63.88       68.92      3.86 o 
   5  -8   5       10.72       11.40      1.14 o 
   6  -8   5       10.80       10.62      1.26 o 
   7  -8   5       12.59       10.15      1.71 o 
  -7  -7   5        2.98        2.14      1.10 o 
  -6  -7   5        3.42        1.56      1.20 o 
  -5  -7   5        7.89        7.83      1.33 o 
  -4  -7   5        2.56        1.32      0.71 o 
  -3  -7   5       61.62       62.91      2.84 o 
  -2  -7   5        1.13        1.78      0.41 o 
  -1  -7   5      132.63      127.85      1.79 o 
   0  -7   5       26.10       30.61      0.77 o 
   1  -7   5      966.42      949.22     10.81 o 
   2  -7   5      573.76      563.83      6.81 o 
   3  -7   5      175.39      163.53      2.57 o 
   4  -7   5      128.63      116.33      3.67 o 
   5  -7   5        0.61        3.57      0.83 o 
   6  -7   5        5.52        4.36      0.92 o 
   7  -7   5        8.83        7.81      1.50 o 
  -8  -6   5        0.44        0.20      1.04 o 
  -7  -6   5        5.29        6.55      1.03 o 
  -6  -6   5       15.44       14.69      1.06 o 
  -5  -6   5       68.79       61.87      1.84 o 
  -4  -6   5      294.43      287.95      4.90 o 
  -3  -6   5       25.98       27.59      0.86 o 
  -2  -6   5       24.11       28.80      0.72 o 
  -1  -6   5        3.59        2.59      0.38 o 
   0  -6   5        0.87        1.95      0.33 o 
   1  -6   5       30.22       35.64      1.11 o 
   2  -6   5      151.94      146.27      2.29 o 
   3  -6   5      123.76      113.65      2.38 o 
   4  -6   5       41.93       36.19      1.08 o 
   5  -6   5       29.05       32.16      1.08 o 
   6  -6   5        0.86        1.65      1.03 o 
   7  -6   5        2.68        2.90      1.46 o 
  -8  -5   5        0.32       -0.08      0.91 o 
  -7  -5   5        0.35        1.02      0.78 o 
  -6  -5   5      449.51      436.91     11.45 o 
  -5  -5   5        1.43        0.63      0.84 o 
  -4  -5   5       28.00       24.48      0.82 o 
  -3  -5   5        0.57        2.49      0.49 o 
  -2  -5   5      225.88      216.35      2.88 o 
  -1  -5   5       16.46       16.16      0.70 o 
   0  -5   5       19.87       19.48      0.71 o 
   1  -5   5        5.69       10.08      0.54 o 
   2  -5   5       74.60       79.55      1.49 o 
   3  -5   5      201.75      192.07      3.43 o 
   4  -5   5        5.52        4.75      0.81 o 
   5  -5   5       14.50       18.86      0.84 o 
   6  -5   5       69.12       71.63      1.70 o 
   7  -5   5        7.54        8.55      2.12 o 
  -9  -4   5        1.22        1.34      0.99 o 
  -8  -4   5        9.79        9.18      1.11 o 
  -7  -4   5        0.96        0.31      0.68 o 
  -6  -4   5      165.74      157.76      4.44 o 
  -5  -4   5      872.58      842.97     12.65 o 
  -4  -4   5      218.59      204.82      4.08 o 
  -3  -4   5       29.85       40.21      0.76 o 
  -2  -4   5      151.14      155.05      2.19 o 
  -1  -4   5       15.21       10.55      0.40 o 
   0  -4   5       53.77       63.24      0.96 o 
   1  -4   5       25.03       24.34      0.72 o 
   2  -4   5        6.42        4.56      0.68 o 
   3  -4   5      126.02      119.46      1.99 o 
   4  -4   5        0.76        2.14      0.48 o 
   5  -4   5       59.95       58.15      1.42 o 
   6  -4   5       61.55       59.19      1.91 o 
   7  -4   5       66.18       71.20      2.26 o 
  -9  -3   5        4.52        5.20      1.58 o 
  -8  -3   5        3.38        3.44      1.12 o 
  -7  -3   5        3.01        2.57      0.73 o 
  -6  -3   5      278.93      271.31      3.76 o 
  -5  -3   5       35.44       40.04      1.03 o 
  -4  -3   5      127.92      124.38      2.24 o 
  -3  -3   5       65.08       73.09      1.04 o 
  -2  -3   5       32.83       33.28      0.71 o 
  -1  -3   5      160.87      138.25      1.95 o 
   0  -3   5       28.08       35.03      0.65 o 
   1  -3   5       19.94       20.73      0.67 o 
   2  -3   5      217.66      213.64      3.59 o 
   3  -3   5       32.91       28.52      1.03 o 
   4  -3   5       81.38       85.57      2.12 o 
   5  -3   5        0.06        1.75      0.99 o 
   6  -3   5       84.96       83.78      2.38 o 
   7  -3   5       13.21       17.44      1.48 o 
 -10  -2   5       21.83       24.20      1.51 o 
  -9  -2   5       37.74       32.45      1.52 o 
  -8  -2   5        0.02        1.20      0.71 o 
  -7  -2   5      292.55      281.50      3.95 o 
  -6  -2   5      371.59      348.82      4.57 o 
  -5  -2   5       10.04       11.76      0.59 o 
  -4  -2   5        8.23       17.59      0.64 o 
  -3  -2   5      441.50      422.04      5.09 o 
  -2  -2   5        3.65        3.95      0.31 o 
  -1  -2   5      192.26      197.94      2.23 o 
   0  -2   5       33.93       46.89      0.79 o 
   1  -2   5      209.63      202.89      2.32 o 
   2  -2   5      302.04      306.69      4.89 o 
   3  -2   5      463.66      469.30      8.77 o 
   4  -2   5        0.32        1.89      0.66 o 
   5  -2   5       18.66       19.12      1.11 o 
   6  -2   5       52.53       47.73      1.79 o 
   7  -2   5        2.95        3.28      1.10 o 
 -10  -1   5        9.39        9.77      1.57 o 
  -9  -1   5       23.64       23.04      1.28 o 
  -8  -1   5        0.68        1.36      0.61 o 
  -7  -1   5       51.61       48.55      1.25 o 
  -6  -1   5      186.27      184.99      2.77 o 
  -5  -1   5       28.45       30.98      1.04 o 
  -4  -1   5       10.36       19.20      0.80 o 
  -3  -1   5      834.51      792.83      7.75 o 
  -2  -1   5       27.36       28.44      0.58 o 
  -1  -1   5        3.02        4.51      0.33 o 
   0  -1   5       41.97       48.03      0.83 o 
   1  -1   5       31.40       30.14      0.76 o 
   2  -1   5      261.98      243.78      3.30 o 
   3  -1   5       45.66       42.80      1.08 o 
   4  -1   5       59.51       60.82      2.71 o 
   5  -1   5       57.48       55.99      1.89 o 
   6  -1   5       19.68       19.51      1.32 o 
 -10   0   5       23.47       27.13      1.48 o 
  -9   0   5        0.05        0.64      0.66 o 
  -8   0   5       50.58       41.39      1.20 o 
  -7   0   5        9.47        9.53      1.19 o 
  -6   0   5       29.85       32.38      0.92 o 
  -5   0   5       73.46       87.24      2.03 o 
  -4   0   5      191.74      205.92      3.45 o 
  -3   0   5      139.68      106.02      4.44 o 
  -2   0   5      588.97      574.59      5.75 o 
  -1   0   5      286.40      295.74      3.21 o 
   0   0   5        2.58        3.55      0.40 o 
   1   0   5       33.59       29.57      0.70 o 
   2   0   5      152.71      149.56      2.29 o 
   3   0   5      112.61      113.79      2.83 o 
   4   0   5       24.70       21.85      1.64 o 
   5   0   5        1.73        2.90      2.40 o 
   6   0   5       40.62       44.64      1.90 o 
 -10   1   5        0.44        1.32      1.53 o 
  -9   1   5        0.14        3.00      1.49 o 
  -8   1   5      197.41      186.29      3.73 o 
  -7   1   5       23.78       17.09      0.76 o 
  -6   1   5        0.20        4.63      0.51 o 
  -5   1   5        0.20       10.03      0.58 o 
  -4   1   5     1362.12     1358.59     13.01 o 
  -3   1   5       25.35       22.80      0.57 o 
  -2   1   5      179.03      172.56      2.08 o 
  -1   1   5      324.85      329.01      4.12 o 
   0   1   5       25.95       25.40      0.67 o 
   1   1   5        1.03        0.67      0.34 o 
   2   1   5       28.74       25.96      0.89 o 
   3   1   5       12.02       12.64      0.98 o 
   4   1   5       20.83       19.30      1.20 o 
   5   1   5        0.38       -0.42      0.89 o 
 -10   2   5       13.71       14.47      1.44 o 
  -9   2   5        7.71       12.43      1.42 o 
  -8   2   5        0.04        0.31      0.71 o 
  -7   2   5       16.93       15.71      0.97 o 
  -6   2   5       55.89       49.80      1.58 o 
  -5   2   5       14.27       20.17      0.57 o 
  -4   2   5      120.67      107.40      1.49 o 
  -3   2   5       62.43       54.17      0.97 o 
  -2   2   5       73.20       67.11      1.12 o 
  -1   2   5        0.08        2.73      0.37 o 
   0   2   5       11.64       12.74      0.56 o 
   1   2   5      148.53      141.66      2.34 o 
   2   2   5       69.47       63.17      1.48 o 
   3   2   5       17.04       17.09      1.11 o 
   4   2   5       75.55       78.28      2.36 o 
   5   2   5        3.79        3.17      1.59 o 
 -10   3   5       42.45       46.89      1.92 o 
  -9   3   5       30.68       30.55      1.50 o 
  -8   3   5       18.82       18.91      1.18 o 
  -7   3   5      127.24      132.42      3.04 o 
  -6   3   5        2.52        3.05      0.68 o 
  -5   3   5        0.58        2.34      0.47 o 
  -4   3   5      155.61      152.56      2.43 o 
  -3   3   5      333.40      324.19      4.31 o 
  -2   3   5        8.70        8.35      1.23 o 
  -1   3   5        0.78        1.34      0.44 o 
   0   3   5       85.70       79.07      2.04 o 
   1   3   5       15.41       14.90      0.77 o 
   2   3   5        0.14        1.09      0.58 o 
   3   3   5       34.51       31.20      3.07 o 
   4   3   5        1.11       -0.89      0.93 o 
 -10   4   5       48.15       51.91      2.11 o 
  -9   4   5        2.30       -0.24      0.86 o 
  -8   4   5       54.97       51.88      1.91 o 
  -7   4   5       31.95       31.96      1.43 o 
  -6   4   5        0.07        1.83      0.86 o 
  -5   4   5      162.15      162.39      2.66 o 
  -4   4   5        7.42        8.35      0.70 o 
  -3   4   5       32.57       34.86      1.06 o 
  -2   4   5        2.78        5.46      0.63 o 
  -1   4   5        6.20        6.33      0.82 o 
   0   4   5       95.47      100.90      2.51 o 
   1   4   5        6.15        7.83      0.99 o 
   2   4   5        5.38        6.75      0.84 o 
   3   4   5        1.57        0.72      1.13 o 
 -10   5   5       30.42       39.00      2.54 o 
  -9   5   5       20.30       20.54      1.43 o 
  -8   5   5        3.47        3.12      1.87 o 
  -7   5   5       23.71       23.87      1.37 o 
  -6   5   5      165.97      172.14      3.73 o 
  -5   5   5        1.27        1.13      0.64 o 
  -4   5   5      124.14      126.07      2.33 o 
  -3   5   5      157.86      148.24      2.58 o 
  -2   5   5        1.20        2.23      0.75 o 
  -1   5   5       73.96       74.54      2.21 o 
   0   5   5        0.68        0.41      0.78 o 
   1   5   5       28.51       30.09      1.59 o 
   2   5   5        0.18       -0.11      1.24 o 
  -9   6   5      103.73      116.81      3.30 o 
  -8   6   5       53.73       55.03      2.13 o 
  -7   6   5        0.00       -0.35      0.91 o 
  -6   6   5      209.46      217.12      4.76 o 
  -5   6   5        8.71       11.21      1.46 o 
  -4   6   5        2.71        2.10      0.69 o 
  -3   6   5       19.88       20.20      1.26 o 
  -2   6   5        8.95        8.56      1.11 o 
  -1   6   5       18.81       20.82      1.34 o 
   0   6   5        7.29        8.45      1.25 o 
   1   6   5        8.73        9.39      2.50 o 
  -8   7   5        0.18        0.52      1.12 o 
  -7   7   5        5.48        4.92      1.39 o 
  -6   7   5        0.18       -0.94      0.94 o 
  -5   7   5       25.88       26.15      1.21 o 
  -4   7   5       13.18       17.24      1.43 o 
  -3   7   5        4.29        3.59      1.04 o 
  -2   7   5        1.41        1.75      1.06 o 
  -1   7   5       21.45       23.07      1.55 o 
  -5   8   5        0.85        2.84      1.13 o 
   0 -11   6       14.18       15.46      2.16 o 
   1 -11   6        0.65        2.02      0.97 o 
   2 -11   6       18.40       24.47      4.03 o 
   3 -11   6       47.57       50.17      2.55 o 
  -3 -10   6        0.93        0.42      1.71 o 
  -2 -10   6       11.52        9.91      1.77 o 
   0 -10   6       19.05       22.41      1.31 o 
   1 -10   6        1.90        2.66      1.83 o 
   2 -10   6       43.60       47.63      1.76 o 
   3 -10   6       15.88       16.62      1.21 o 
   4 -10   6       57.94       65.67      2.21 o 
   5 -10   6       11.69       15.79      2.96 o 
  -5  -9   6        0.55       -0.15      1.04 o 
  -4  -9   6        8.99       10.63      2.40 o 
  -3  -9   6       31.90       40.25      1.58 o 
  -2  -9   6        0.16        0.12      0.94 o 
  -1  -9   6        3.35        3.54      1.11 o 
   0  -9   6       11.14       10.95      1.53 o 
   1  -9   6       57.08       57.44      1.82 o 
   2  -9   6        3.10        2.51      1.21 o 
   3  -9   6        6.08        5.28      0.94 o 
   4  -9   6       34.67       32.23      1.49 o 
   5  -9   6       10.60       15.26      1.41 o 
   6  -9   6       12.82       14.87      1.52 o 
  -6  -8   6        1.33        1.01      1.07 o 
  -5  -8   6        2.36        1.30      1.79 o 
  -4  -8   6       45.69       42.73      1.60 o 
  -3  -8   6       83.54       70.68      1.99 o 
  -2  -8   6        0.58       -0.49      0.51 o 
  -1  -8   6        2.32        1.07      0.50 o 
   0  -8   6      105.55      108.49      1.96 o 
   1  -8   6       34.64       36.34      1.08 o 
   2  -8   6       38.83       37.32      1.24 o 
   3  -8   6      117.82      110.12      2.66 o 
   4  -8   6        1.68        2.35      0.85 o 
   5  -8   6        4.97        3.88      1.15 o 
   6  -8   6       35.80       35.53      1.68 o 
  -7  -7   6        0.50        0.59      0.99 o 
  -6  -7   6      120.38      125.31      3.06 o 
  -5  -7   6       34.78       28.94      1.34 o 
  -4  -7   6        4.08        3.53      1.80 o 
  -3  -7   6       21.63       16.48      0.79 o 
  -2  -7   6      454.65      405.75      6.23 o 
  -1  -7   6       38.36       35.83      0.85 o 
   0  -7   6       43.43       44.60      1.37 o 
   1  -7   6       84.12       83.35      1.76 o 
   2  -7   6       29.86       29.84      0.99 o 
   3  -7   6       15.53       18.48      0.86 o 
   4  -7   6        1.78        1.69      0.60 o 
   5  -7   6        0.49        1.07      0.67 o 
   6  -7   6       26.97       26.48      1.45 o 
  -8  -6   6        2.32        2.27      1.02 o 
  -7  -6   6        0.33        0.15      0.85 o 
  -6  -6   6        1.08        0.28      0.75 o 
  -5  -6   6       39.12       44.10      1.56 o 
  -4  -6   6        1.82        1.80      0.51 o 
  -3  -6   6        0.00        0.27      0.45 o 
  -2  -6   6       47.88       48.63      1.14 o 
  -1  -6   6      361.85      353.72      3.86 o 
   0  -6   6       47.09       43.61      1.06 o 
   1  -6   6       56.85       56.30      1.27 o 
   2  -6   6       27.29       22.01      0.84 o 
   3  -6   6       38.06       34.46      1.06 o 
   4  -6   6       43.84       45.26      1.54 o 
   5  -6   6       88.10       84.42      1.86 o 
   6  -6   6       70.41       69.28      1.77 o 
  -8  -5   6       10.81       13.20      1.33 o 
  -7  -5   6        9.00        9.37      1.07 o 
  -6  -5   6       71.27       70.09      2.32 o 
  -5  -5   6      128.30      129.90      2.23 o 
  -4  -5   6       57.11       56.88      1.30 o 
  -3  -5   6      193.51      176.40      2.63 o 
  -2  -5   6        0.90        0.21      0.29 o 
  -1  -5   6        4.88        8.24      0.43 o 
   0  -5   6      103.36      104.21      1.75 o 
   1  -5   6        3.47        2.25      0.65 o 
   2  -5   6       47.81       49.48      1.29 o 
   3  -5   6       21.04       19.13      0.89 o 
   4  -5   6       14.41       17.76      0.83 o 
   5  -5   6        1.47        2.17      0.66 o 
   6  -5   6       68.47       58.39      1.99 o 
  -9  -4   6       19.88       25.77      1.52 o 
  -8  -4   6       89.27      100.06      2.67 o 
  -7  -4   6       26.74       25.54      1.28 o 
  -6  -4   6       68.67       65.70      1.50 o 
  -5  -4   6        0.01        0.43      0.47 o 
  -4  -4   6       28.04       27.82      0.87 o 
  -3  -4   6      421.46      427.26      6.44 o 
  -2  -4   6       64.17       78.83      1.17 o 
  -1  -4   6        2.81        2.32      0.31 o 
   0  -4   6       92.84       91.13      1.59 o 
   1  -4   6      296.36      294.21      3.86 o 
   2  -4   6        1.89        1.98      0.46 o 
   3  -4   6        7.22        6.99      0.72 o 
   4  -4   6       10.96       10.88      0.80 o 
   5  -4   6       20.77       19.80      1.20 o 
   6  -4   6        0.26       -0.01      0.89 o 
  -9  -3   6       16.52       19.08      1.30 o 
  -8  -3   6        0.61       -0.06      0.76 o 
  -7  -3   6        9.33        9.63      1.81 o 
  -6  -3   6        3.40        5.03      0.61 o 
  -5  -3   6      332.10      330.45      4.37 o 
  -4  -3   6       60.10       55.86      1.21 o 
  -3  -3   6      118.17      118.14      1.91 o 
  -2  -3   6     1138.21     1188.62     13.33 o 
  -1  -3   6      343.15      353.81      3.76 o 
   0  -3   6      132.04      125.71      2.19 o 
   1  -3   6      225.88      205.16      2.91 o 
   2  -3   6      458.91      432.54      5.41 o 
   3  -3   6       16.92       15.96      0.74 o 
   4  -3   6        0.74        0.42      0.54 o 
   5  -3   6      133.82      136.25      3.15 o 
   6  -3   6       67.25       78.20      2.42 o 
 -10  -2   6       14.64       18.49      1.40 o 
  -9  -2   6        0.95        0.57      0.85 o 
  -8  -2   6        7.71        8.94      1.20 o 
  -7  -2   6       51.63       47.96      1.27 o 
  -6  -2   6       59.12       55.35      1.31 o 
  -5  -2   6      161.15      167.79      2.56 o 
  -4  -2   6        0.65        0.38      0.35 o 
  -3  -2   6       10.83       10.95      0.55 o 
  -2  -2   6        5.25       13.46      0.45 o 
  -1  -2   6       37.85       36.80      0.74 o 
   0  -2   6      138.91      137.21      1.76 o 
   1  -2   6       23.37       22.18      0.77 o 
   2  -2   6        1.92        4.63      1.12 o 
   3  -2   6        0.14        2.64      0.85 o 
   4  -2   6       10.31        9.70      1.02 o 
   5  -2   6        0.36        0.31      0.94 o 
   6  -2   6        0.01        0.70      1.40 o 
 -10  -1   6        0.24        0.45      1.20 o 
  -9  -1   6       45.21       41.36      2.17 o 
  -8  -1   6        0.01       -0.20      0.54 o 
  -7  -1   6        0.52        0.98      0.50 o 
  -6  -1   6       65.42       61.58      1.38 o 
  -5  -1   6       30.25       30.99      0.91 o 
  -4  -1   6       76.02       68.82      1.57 o 
  -3  -1   6        4.67        5.16      0.36 o 
  -2  -1   6      139.26      130.21      1.69 o 
  -1  -1   6       50.81       46.16      0.87 o 
   0  -1   6      353.39      341.36      3.72 o 
   1  -1   6        5.32        3.33      0.77 o 
   2  -1   6        6.83        7.44      1.07 o 
   3  -1   6        4.99       16.35      1.42 o 
   4  -1   6        1.83        1.49      0.76 o 
   5  -1   6       37.00       35.05      1.62 o 
 -10   0   6        0.16        0.29      1.51 o 
  -9   0   6        0.62        2.66      0.71 o 
  -8   0   6      149.39      131.54      2.38 o 
  -7   0   6       18.76       23.96      1.18 o 
  -6   0   6       16.38       18.03      1.01 o 
  -5   0   6       13.90       10.32      0.77 o 
  -4   0   6      309.01      308.06      6.14 o 
  -3   0   6      107.70       99.91      1.40 o 
  -2   0   6       70.44       64.75      1.07 o 
  -1   0   6       19.55       18.94      0.59 o 
   0   0   6      402.28      364.23      3.98 o 
   1   0   6       72.65       73.65      1.49 o 
   2   0   6       15.42       14.10      0.93 o 
   3   0   6       32.17       29.91      1.59 o 
   4   0   6       46.73       50.19      1.83 o 
   5   0   6        2.80        1.96      0.99 o 
 -10   1   6        6.68        5.81      1.20 o 
  -9   1   6       16.85       15.89      1.51 o 
  -8   1   6       23.15       20.11      1.19 o 
  -7   1   6       15.55       18.56      1.03 o 
  -6   1   6       17.60       17.96      0.75 o 
  -5   1   6        0.30        0.22      0.40 o 
  -4   1   6      158.87      156.83      2.40 o 
  -3   1   6      102.56      104.47      1.50 o 
  -2   1   6       98.52      104.94      1.79 o 
  -1   1   6      113.34      123.76      2.00 o 
   0   1   6      177.79      168.33      2.53 o 
   1   1   6       15.05       16.39      0.97 o 
   2   1   6        8.47        9.38      0.96 o 
   3   1   6        5.02        5.36      2.58 o 
   4   1   6        3.22        2.69      0.97 o 
 -10   2   6       17.30       15.76      1.85 o 
  -9   2   6       34.26       31.21      1.54 o 
  -8   2   6       45.96       40.37      1.66 o 
  -7   2   6       11.01       14.04      1.02 o 
  -6   2   6       43.47       45.13      1.59 o 
  -5   2   6       80.03       79.07      2.08 o 
  -4   2   6       10.01       12.19      0.79 o 
  -3   2   6      225.09      222.81      2.70 o 
  -2   2   6       38.30       38.65      1.08 o 
  -1   2   6      354.92      351.98      4.65 o 
   0   2   6      868.50      850.34     10.00 o 
   1   2   6        0.58        2.22      0.70 o 
   2   2   6       32.01       31.34      1.39 o 
   3   2   6        8.88        6.31      1.05 o 
   4   2   6        1.31        0.77      1.04 o 
 -10   3   6       22.61       26.82      1.59 o 
  -9   3   6       70.68       72.05      2.53 o 
  -8   3   6       78.02       65.69      2.15 o 
  -7   3   6       53.31       51.38      2.16 o 
  -6   3   6      132.73      128.39      3.14 o 
  -5   3   6       36.42       32.01      1.36 o 
  -4   3   6       84.98       84.96      1.72 o 
  -3   3   6       41.41       46.39      1.22 o 
  -2   3   6       21.60       25.21      0.92 o 
  -1   3   6      116.01      110.50      2.02 o 
   0   3   6       77.94       80.30      2.26 o 
   1   3   6       42.37       46.18      1.67 o 
   2   3   6       11.66       11.91      1.51 o 
   3   3   6       14.83       18.89      1.37 o 
 -10   4   6        5.86        8.86      1.43 o 
  -9   4   6       33.08       38.89      2.44 o 
  -8   4   6       75.23       73.49      4.22 o 
  -7   4   6      111.73      107.26      2.83 o 
  -6   4   6       16.85       16.37      1.15 o 
  -5   4   6       28.09       26.65      1.30 o 
  -4   4   6        8.63        9.98      1.19 o 
  -3   4   6        3.55        3.38      1.14 o 
  -2   4   6        1.88        4.23      0.82 o 
  -1   4   6       10.44       12.43      1.16 o 
   0   4   6       37.45       38.27      1.62 o 
   1   4   6       11.45       12.61      2.01 o 
   2   4   6        2.06        0.27      1.42 o 
  -9   5   6        6.13        6.92      1.27 o 
  -8   5   6       37.50       43.24      2.31 o 
  -7   5   6      216.00      220.78      4.64 o 
  -6   5   6        8.46        7.30      1.13 o 
  -5   5   6       16.18       13.54      3.26 o 
  -4   5   6        1.44        2.82      0.71 o 
  -3   5   6        0.11        0.39      0.73 o 
  -2   5   6        0.17       -0.25      0.82 o 
  -1   5   6       22.55       25.92      1.45 o 
   0   5   6       38.54       36.52      1.74 o 
   1   5   6       21.28       20.64      2.35 o 
  -8   6   6        0.42        1.21      1.09 o 
  -7   6   6       10.77       10.62      1.38 o 
  -6   6   6        5.08        3.69      1.08 o 
  -5   6   6        9.88       10.39      1.87 o 
  -4   6   6       32.83       33.24      1.64 o 
  -3   6   6       11.35       13.09      1.31 o 
  -2   6   6       80.88       85.12      2.60 o 
  -1   6   6        0.15        0.58      1.14 o 
  -6   7   6        2.47        3.44      1.26 o 
  -5   7   6       34.27       32.47      2.56 o 
  -4   7   6       18.52       17.86      1.52 o 
   0 -11   7       59.29       70.94      3.17 o 
   1 -11   7        7.97       10.93      1.44 o 
   2 -11   7        8.00       14.49      3.03 o 
  -3 -10   7       25.15       33.06      2.12 o 
  -1 -10   7        3.56        4.81      1.45 o 
   0 -10   7       55.87       64.48      2.82 o 
   1 -10   7        6.59        8.38      1.61 o 
   2 -10   7        1.95        1.69      0.92 o 
   3 -10   7       31.24       26.56      1.49 o 
   4 -10   7       14.42       14.28      1.42 o 
  -5  -9   7       11.29       12.33      1.44 o 
  -4  -9   7       35.02       34.04      4.01 o 
  -3  -9   7       10.42       11.91      2.22 o 
  -2  -9   7       23.31       23.24      1.18 o 
  -1  -9   7       12.12       13.29      1.50 o 
   0  -9   7       18.17       20.20      1.11 o 
   1  -9   7        0.66        1.43      0.80 o 
   2  -9   7       25.02       28.52      1.38 o 
   3  -9   7        1.29        2.31      0.92 o 
   4  -9   7       30.66       38.26      1.70 o 
   5  -9   7        0.05        0.37      1.03 o 
  -6  -8   7       10.92       13.96      1.30 o 
  -5  -8   7        0.01        0.61      0.88 o 
  -4  -8   7        0.22       -0.17      0.80 o 
  -3  -8   7       52.64       45.82      1.28 o 
  -2  -8   7       41.67       37.57      1.36 o 
  -1  -8   7       82.65       78.99      2.03 o 
   0  -8   7        0.34        0.52      0.52 o 
   1  -8   7        4.45        4.37      0.64 o 
   2  -8   7       28.24       28.26      1.04 o 
   3  -8   7        0.45        2.77      0.69 o 
   4  -8   7        0.78        1.60      0.91 o 
   5  -8   7        0.00        0.02      0.98 o 
  -7  -7   7       11.15       13.86      1.44 o 
  -6  -7   7       18.15       17.04      1.47 o 
  -5  -7   7        6.11        4.68      0.92 o 
  -4  -7   7        7.40        7.59      0.81 o 
  -3  -7   7      271.56      268.46      6.52 o 
  -2  -7   7       30.95       28.58      1.46 o 
  -1  -7   7       64.09       67.47      1.79 o 
   0  -7   7      300.92      285.10      3.91 o 
   1  -7   7       36.84       36.63      1.11 o 
   2  -7   7      126.02      122.85      2.23 o 
   3  -7   7        5.48        6.41      1.07 o 
   4  -7   7       10.23       14.08      0.90 o 
   5  -7   7       37.83       34.47      1.29 o 
   6  -7   7        7.70        8.12      1.82 o 
  -8  -6   7       10.87       15.43      1.37 o 
  -7  -6   7        4.65        3.45      0.94 o 
  -6  -6   7        0.52        1.22      0.85 o 
  -5  -6   7        8.19        7.17      1.27 o 
  -4  -6   7       78.41       71.29      1.56 o 
  -3  -6   7       10.49       11.92      0.68 o 
  -2  -6   7       21.43       18.85      0.76 o 
  -1  -6   7      129.79      123.81      2.05 o 
   0  -6   7       21.12       22.21      0.84 o 
   1  -6   7      937.10      904.94     10.50 o 
   2  -6   7      226.45      225.46      3.36 o 
   3  -6   7       56.70       56.47      1.44 o 
   4  -6   7       39.48       41.22      1.29 o 
   5  -6   7       10.85       14.35      1.12 o 
   6  -6   7       27.51       27.60      1.56 o 
  -8  -5   7        0.05        0.28      0.93 o 
  -7  -5   7       19.88       23.17      1.31 o 
  -6  -5   7       24.50       23.75      1.81 o 
  -5  -5   7        4.51        2.19      0.55 o 
  -4  -5   7       99.65       93.98      1.79 o 
  -3  -5   7       18.51       14.41      0.80 o 
  -2  -5   7      138.16      131.23      2.12 o 
  -1  -5   7       40.48       42.86      1.06 o 
   0  -5   7       25.09       18.99      0.77 o 
   1  -5   7       45.05       41.37      1.12 o 
   2  -5   7       79.04       80.79      1.67 o 
   3  -5   7       35.36       35.00      1.14 o 
   4  -5   7        0.01       -0.60      0.60 o 
   5  -5   7       38.67       42.83      1.38 o 
   6  -5   7       27.90       30.20      1.60 o 
  -9  -4   7       42.95       49.69      2.12 o 
  -8  -4   7        4.72        3.86      0.96 o 
  -7  -4   7       14.07       14.22      1.06 o 
  -6  -4   7      457.57      462.51      7.04 o 
  -5  -4   7       44.20       42.22      1.17 o 
  -4  -4   7      148.28      141.41      2.32 o 
  -3  -4   7       13.87       15.66      0.69 o 
  -2  -4   7        0.04        7.41      0.61 o 
  -1  -4   7      104.24      107.44      1.80 o 
   0  -4   7      136.35      131.61      2.13 o 
   1  -4   7        4.20        3.73      0.52 o 
   2  -4   7       11.36       13.02      0.72 o 
   3  -4   7      101.37      104.75      2.03 o 
   4  -4   7       28.83       29.07      1.11 o 
   5  -4   7       16.64       15.18      1.22 o 
  -9  -3   7        6.56        2.96      1.64 o 
  -8  -3   7       43.39       48.69      1.80 o 
  -7  -3   7        0.02       -0.06      0.58 o 
  -6  -3   7      254.24      248.71      4.39 o 
  -5  -3   7      452.98      427.64      5.49 o 
  -4  -3   7       27.55       27.33      0.89 o 
  -3  -3   7       56.85       59.16      1.37 o 
  -2  -3   7        2.76        2.88      0.67 o 
  -1  -3   7        3.65        3.07      0.79 o 
   0  -3   7      286.69      282.45      3.80 o 
   1  -3   7        0.03        0.97      0.45 o 
   2  -3   7       85.05       81.89      1.68 o 
   3  -3   7       30.01       27.97      1.28 o 
   4  -3   7       21.22       19.48      1.20 o 
   5  -3   7        0.79        1.64      0.94 o 
 -10  -2   7        4.22        4.45      1.17 o 
  -9  -2   7       10.93        9.74      3.28 o 
  -8  -2   7       34.44       34.49      1.19 o 
  -7  -2   7       15.03       15.15      0.81 o 
  -6  -2   7       85.85       80.33      1.68 o 
  -5  -2   7       88.96       86.65      1.68 o 
  -4  -2   7      134.05      125.10      2.09 o 
  -3  -2   7       70.57       75.52      1.48 o 
  -2  -2   7       27.71       26.03      0.66 o 
  -1  -2   7        5.19        5.36      0.88 o 
   0  -2   7      208.32      194.34      2.86 o 
   1  -2   7       71.81       70.74      1.50 o 
   2  -2   7       37.06       33.05      2.36 o 
   3  -2   7       32.86       30.58      1.36 o 
   4  -2   7       48.46       53.51      1.92 o 
   5  -2   7       17.71       20.80      1.41 o 
 -10  -1   7       40.54       46.16      1.96 o 
  -9  -1   7      101.25       97.30      2.12 o 
  -8  -1   7       12.51       11.82      1.23 o 
  -7  -1   7      196.56      192.93      5.78 o 
  -6  -1   7      217.92      210.76      4.49 o 
  -5  -1   7        0.12        0.35      0.46 o 
  -4  -1   7       53.35       50.23      1.18 o 
  -3  -1   7        7.07       13.45      0.64 o 
  -2  -1   7       67.68       57.61      1.05 o 
  -1  -1   7        3.73        3.13      0.52 o 
   0  -1   7        1.19        1.36      0.45 o 
   1  -1   7        5.06        8.69      1.16 o 
   2  -1   7       67.76       67.44      1.93 o 
   3  -1   7       41.47       39.10      1.57 o 
   4  -1   7        0.03       -0.14      1.17 o 
   5  -1   7        0.63        2.20      1.58 o 
 -10   0   7        0.83        1.63      1.01 o 
  -9   0   7        0.40        0.45      0.94 o 
  -8   0   7       13.12       12.91      1.42 o 
  -7   0   7       33.60       33.42      1.42 o 
  -6   0   7      235.65      218.52      4.18 o 
  -5   0   7      282.93      283.82      4.98 o 
  -4   0   7       81.12       72.89      1.74 o 
  -3   0   7       27.18       31.76      0.93 o 
  -2   0   7       22.13       19.37      0.65 o 
  -1   0   7       30.46       26.30      0.75 o 
   0   0   7        4.49        4.07      0.58 o 
   1   0   7       12.53       14.67      0.97 o 
   2   0   7       46.01       43.57      1.63 o 
   3   0   7       12.26       14.76      1.87 o 
   4   0   7        3.98        5.33      1.13 o 
 -10   1   7       15.29       21.43      1.76 o 
  -9   1   7        6.17        7.40      1.12 o 
  -8   1   7       48.09       46.08      1.80 o 
  -7   1   7       55.12       52.07      1.82 o 
  -6   1   7       72.18       66.09      2.01 o 
  -5   1   7       15.91       15.63      0.79 o 
  -4   1   7      237.08      235.88      3.39 o 
  -3   1   7        5.81        6.52      0.71 o 
  -2   1   7       36.06       35.57      1.19 o 
  -1   1   7      398.67      378.94      9.34 o 
   0   1   7       11.05       13.51      0.92 o 
   1   1   7        1.41        2.17      0.74 o 
   2   1   7       21.00       19.96      1.87 o 
   3   1   7       66.86       75.55      2.39 o 
 -10   2   7        1.57       -0.38      1.04 o 
  -9   2   7       21.77       23.78      1.47 o 
  -8   2   7       76.26       75.48      2.34 o 
  -7   2   7       19.49       19.54      1.23 o 
  -6   2   7       15.13       13.82      1.04 o 
  -5   2   7       34.48       38.19      1.50 o 
  -4   2   7      107.16      103.89      2.51 o 
  -3   2   7       11.94       12.59      0.61 o 
  -2   2   7        0.21        0.49      0.44 o 
  -1   2   7        0.85        0.78      0.54 o 
   0   2   7        0.12        1.88      0.81 o 
   1   2   7        3.44        2.93      1.64 o 
   2   2   7       12.52       10.30      1.26 o 
   3   2   7       12.75       11.81      1.99 o 
 -10   3   7        8.74       10.67      1.49 o 
  -9   3   7       11.41       14.82      1.48 o 
  -8   3   7        1.35        3.11      1.00 o 
  -7   3   7       22.41       21.87      1.32 o 
  -6   3   7       13.94       14.65      1.13 o 
  -5   3   7       17.20       18.24      1.18 o 
  -4   3   7        2.31        6.43      0.96 o 
  -3   3   7       14.50       13.58      0.79 o 
  -2   3   7        4.75        7.54      0.95 o 
  -1   3   7        0.00        0.16      0.73 o 
   0   3   7       14.86       15.48      1.71 o 
   1   3   7       99.26       99.41      2.70 o 
   2   3   7       50.89       53.09      2.13 o 
  -9   4   7        4.47        3.67      1.19 o 
  -8   4   7       19.80       21.28      1.45 o 
  -7   4   7       46.28       47.07      1.90 o 
  -6   4   7       10.69       11.98      3.21 o 
  -5   4   7        0.44        0.59      0.95 o 
  -4   4   7        2.71        3.72      0.94 o 
  -3   4   7       92.05       88.48      2.42 o 
  -2   4   7        9.92       13.92      1.64 o 
  -1   4   7        0.36        0.42      0.88 o 
   0   4   7        1.60        2.99      1.38 o 
  -8   5   7        0.87        0.59      1.07 o 
  -7   5   7       39.33       38.05      1.87 o 
  -6   5   7        0.09       -0.27      0.89 o 
  -5   5   7       63.49       65.65      2.37 o 
  -4   5   7        0.50        0.42      1.42 o 
  -3   5   7        0.21       -0.31      0.90 o 
  -2   5   7        8.15        8.90      1.26 o 
  -1   5   7        0.18        0.32      1.10 o 
  -6   6   7      170.19      178.41      4.25 o 
  -5   6   7        0.38        1.56      1.69 o 
  -4   6   7       76.75       79.01      3.85 o 
  -3   6   7       26.69       23.41      2.17 o 
  -3 -10   8       50.77       57.16      2.74 o 
  -2 -10   8        0.14       -0.42      1.34 o 
  -1 -10   8        7.96        7.05      1.61 o 
   0 -10   8       23.16       25.00      1.95 o 
   1 -10   8       14.47       15.11      1.71 o 
   2 -10   8       20.81       25.79      1.49 o 
   3 -10   8       20.19       21.09      1.46 o 
  -5  -9   8       14.97       16.50      4.32 o 
  -4  -9   8        0.08        0.47      1.21 o 
  -3  -9   8       32.94       36.73      2.19 o 
  -2  -9   8       10.15       10.09      1.11 o 
  -1  -9   8        0.05       -0.22      0.75 o 
   0  -9   8       27.98       31.37      1.92 o 
   1  -9   8        1.86        1.82      0.74 o 
   2  -9   8        8.46        9.31      1.17 o 
   3  -9   8       13.04       15.14      3.24 o 
   4  -9   8       44.47       53.04      2.09 o 
  -6  -8   8        0.05        0.17      1.06 o 
  -5  -8   8       11.55       11.36      1.25 o 
  -4  -8   8        0.19        0.56      0.81 o 
  -3  -8   8        1.79        1.96      0.78 o 
  -2  -8   8        0.03        0.94      1.29 o 
  -1  -8   8        4.37        5.80      0.92 o 
   0  -8   8       13.86       15.27      1.02 o 
   1  -8   8       44.96       45.45      1.33 o 
   2  -8   8        1.18        4.50      1.34 o 
   3  -8   8        3.48        3.91      1.13 o 
   4  -8   8       21.99       24.12      1.17 o 
  -7  -7   8        0.76        0.48      0.98 o 
  -6  -7   8        7.00        4.16      1.06 o 
  -5  -7   8        2.23        3.02      0.91 o 
  -4  -7   8       13.07       13.43      0.85 o 
  -3  -7   8       83.80       71.09      1.97 o 
  -2  -7   8       75.16       59.57      1.77 o 
  -1  -7   8       40.85       38.22      1.41 o 
   0  -7   8      181.00      174.98      3.50 o 
   1  -7   8      112.75      111.19      2.54 o 
   2  -7   8       31.67       36.11      1.21 o 
   3  -7   8      135.04      136.68      2.63 o 
   4  -7   8        1.35        0.11      0.73 o 
   5  -7   8        2.37        2.38      0.90 o 
  -8  -6   8       15.40       12.55      1.40 o 
  -7  -6   8        2.55        2.86      1.03 o 
  -6  -6   8       61.80       66.71      2.09 o 
  -5  -6   8       45.72       38.94      1.23 o 
  -4  -6   8        1.11        1.58      0.59 o 
  -3  -6   8        9.60        9.49      0.94 o 
  -2  -6   8      138.37      127.89      2.76 o 
  -1  -6   8       15.86       14.13      0.93 o 
   0  -6   8        0.31        1.45      0.54 o 
   1  -6   8        0.87        0.77      0.56 o 
   2  -6   8       48.42       47.99      1.65 o 
   3  -6   8       63.15       68.56      1.68 o 
   4  -6   8       19.47       18.82      1.04 o 
   5  -6   8       10.14        7.70      1.03 o 
  -8  -5   8        0.18       -0.46      0.95 o 
  -7  -5   8        2.02        1.91      0.89 o 
  -6  -5   8        3.98        3.79      0.70 o 
  -5  -5   8       15.08       16.37      0.85 o 
  -4  -5   8       34.28       32.65      1.29 o 
  -3  -5   8        0.51        0.91      0.51 o 
  -2  -5   8       14.95       13.86      1.04 o 
  -1  -5   8      151.60      144.61      2.98 o 
   0  -5   8      156.57      155.21      2.52 o 
   1  -5   8       20.20       21.79      0.90 o 
   2  -5   8       56.93       55.81      1.43 o 
   3  -5   8        7.24        6.62      0.78 o 
   4  -5   8       98.39      102.41      2.19 o 
   5  -5   8       26.48       27.48      1.53 o 
  -9  -4   8      101.08      124.92      3.26 o 
  -8  -4   8       51.98       60.76      2.24 o 
  -7  -4   8        1.46        1.25      0.66 o 
  -6  -4   8       89.78       93.74      1.97 o 
  -5  -4   8       95.01      100.96      1.97 o 
  -4  -4   8        7.20        9.63      0.94 o 
  -3  -4   8       30.76       31.59      1.23 o 
  -2  -4   8       91.38       88.80      2.15 o 
  -1  -4   8        0.56        0.51      0.60 o 
   0  -4   8       19.83       19.18      1.01 o 
   1  -4   8       34.47       35.28      1.08 o 
   2  -4   8        6.28        6.08      1.03 o 
   3  -4   8        0.92        0.78      0.64 o 
   4  -4   8        3.72        5.17      1.02 o 
  -9  -3   8        2.58        1.99      1.06 o 
  -8  -3   8       19.23       21.52      1.06 o 
  -7  -3   8       34.13       38.24      1.50 o 
  -6  -3   8      204.11      197.04      3.12 o 
  -5  -3   8       12.81       11.84      0.74 o 
  -4  -3   8       35.84       37.12      1.09 o 
  -3  -3   8      156.98      149.63      2.42 o 
  -2  -3   8        1.67        2.63      0.63 o 
  -1  -3   8      124.38      116.76      2.47 o 
   0  -3   8        0.85        0.72      0.48 o 
   1  -3   8        9.08       10.45      0.79 o 
   2  -3   8        1.04        0.91      0.55 o 
   3  -3   8        9.84       11.41      1.15 o 
   4  -3   8        3.04        4.35      1.01 o 
  -9  -2   8        4.85        7.20      2.47 o 
  -8  -2   8        0.08        0.22      0.66 o 
  -7  -2   8       44.95       40.36      1.27 o 
  -6  -2   8       92.70       85.75      1.79 o 
  -5  -2   8      403.92      420.29      7.88 o 
  -4  -2   8      134.57      127.89      2.19 o 
  -3  -2   8        6.92        8.26      1.48 o 
  -2  -2   8      551.27      538.18      8.16 o 
  -1  -2   8        0.54        1.76      0.49 o 
   0  -2   8       31.41       30.46      1.01 o 
   1  -2   8        2.20        2.69      0.61 o 
   2  -2   8      121.31      113.91      2.74 o 
   3  -2   8       36.87       41.81      1.70 o 
   4  -2   8        0.06        0.15      0.96 o 
 -10  -1   8        9.87       13.80      1.56 o 
  -9  -1   8        4.93        3.86      1.22 o 
  -8  -1   8       24.14       23.13      1.05 o 
  -7  -1   8        4.59        3.79      0.67 o 
  -6  -1   8       10.48        9.99      0.81 o 
  -5  -1   8        7.73       11.91      0.71 o 
  -4  -1   8       13.57       13.40      0.72 o 
  -3  -1   8       93.45       92.17      1.77 o 
  -2  -1   8        1.24        2.34      0.63 o 
  -1  -1   8       26.55       27.68      0.96 o 
   0  -1   8        0.30        2.22      0.58 o 
   1  -1   8        6.19        4.24      0.83 o 
   2  -1   8        6.54        6.86      0.97 o 
   3  -1   8       12.58       16.97      1.43 o 
 -10   0   8        2.54        2.53      1.12 o 
  -9   0   8        7.94        6.77      1.25 o 
  -8   0   8        1.10        2.31      0.89 o 
  -7   0   8       31.18       30.77      1.10 o 
  -6   0   8        8.09        9.84      2.50 o 
  -5   0   8       13.77       13.45      1.15 o 
  -4   0   8        1.05        3.18      0.57 o 
  -3   0   8       60.47       58.49      1.75 o 
  -2   0   8        2.11        2.43      0.58 o 
  -1   0   8        0.04        2.79      0.83 o 
   0   0   8       24.61       26.92      1.26 o 
   1   0   8       20.43       20.40      1.21 o 
   2   0   8        0.00       -0.34      0.84 o 
   3   0   8       24.00       19.31      1.36 o 
 -10   1   8        0.07        0.31      1.15 o 
  -9   1   8       15.89       15.76      2.37 o 
  -8   1   8       26.34       25.75      1.46 o 
  -7   1   8       81.31       80.01      2.47 o 
  -6   1   8       51.05       53.74      1.87 o 
  -5   1   8        9.75       12.74      1.14 o 
  -4   1   8        3.33        3.87      1.28 o 
  -3   1   8       61.98       60.57      1.83 o 
  -2   1   8        6.77        9.16      1.45 o 
  -1   1   8       87.23       79.08      2.57 o 
   0   1   8      101.96       88.81      2.35 o 
   1   1   8       47.53       52.41      2.20 o 
   2   1   8       28.56       29.90      1.60 o 
  -9   2   8        0.08        0.17      1.04 o 
  -8   2   8        1.85        1.77      1.02 o 
  -7   2   8        1.10        0.12      0.89 o 
  -6   2   8       18.18       18.68      1.21 o 
  -5   2   8        2.09        0.89      0.77 o 
  -4   2   8       19.87       16.16      1.10 o 
  -3   2   8       37.17       36.00      1.50 o 
  -2   2   8       11.89       14.88      1.87 o 
  -1   2   8       52.08       44.88      1.68 o 
   0   2   8      229.57      212.39      4.21 o 
   1   2   8       15.14       12.22      1.88 o 
  -9   3   8       10.58       10.15      1.87 o 
  -8   3   8        2.38        1.08      1.02 o 
  -7   3   8        0.02        0.90      0.98 o 
  -6   3   8        8.00       11.56      1.29 o 
  -5   3   8       32.45       31.87      2.37 o 
  -4   3   8       24.67       27.59      1.43 o 
  -3   3   8       82.52       74.41      3.25 o 
  -2   3   8       47.36       54.76      1.95 o 
  -1   3   8       56.56       55.12      2.83 o 
   0   3   8       64.50       57.74      3.04 o 
  -8   4   8      126.55      134.01      3.62 o 
  -7   4   8       39.92       35.19      1.84 o 
  -6   4   8       10.24       10.65      1.36 o 
  -5   4   8        8.47       10.45      2.33 o 
  -4   4   8       62.79       64.66      3.22 o 
  -3   4   8        6.79       10.88      1.79 o 
  -2   4   8        9.47       12.21      1.35 o 
  -1   4   8       17.34       16.15      2.12 o 
  -6   5   8       22.97       23.33      1.73 o 
  -5   5   8        0.22       -1.53      1.53 o 
  -4   5   8       49.99       48.89      3.14 o 
  -2 -10   9        0.12        0.74      1.00 o 
  -1 -10   9        4.77        6.12      1.16 o 
   0 -10   9       33.44       42.83      2.54 o 
   1 -10   9        0.16        0.55      1.45 o 
  -4  -9   9       31.01       31.16      2.16 o 
  -3  -9   9        1.81        3.93      0.99 o 
  -2  -9   9       22.19       25.83      2.69 o 
  -1  -9   9        0.01       -0.52      0.81 o 
   0  -9   9       43.14       42.40      1.68 o 
   1  -9   9        3.03        4.06      1.04 o 
   2  -9   9        0.19        0.02      0.96 o 
  -6  -8   9        7.51       10.40      1.38 o 
  -5  -8   9       27.64       30.62      2.08 o 
  -4  -8   9        4.07        5.30      1.75 o 
  -3  -8   9       13.97       14.79      1.30 o 
  -2  -8   9        7.92       11.75      1.17 o 
  -1  -8   9        2.94        5.46      1.59 o 
   0  -8   9        0.20        1.45      0.84 o 
   1  -8   9        4.08        5.72      1.21 o 
   2  -8   9        0.01       -0.72      0.72 o 
   3  -8   9       15.91       16.76      1.13 o 
  -7  -7   9       35.67       37.83      2.32 o 
  -6  -7   9        0.04       -0.85      0.97 o 
  -5  -7   9        4.54        4.73      0.85 o 
  -4  -7   9        0.14        0.37      0.78 o 
  -3  -7   9        7.74        8.81      1.05 o 
  -2  -7   9       13.67       14.12      1.05 o 
  -1  -7   9       90.25       91.34      4.81 o 
   0  -7   9       48.62       46.70      1.66 o 
   1  -7   9       17.23       17.30      1.14 o 
   2  -7   9        2.54        1.66      0.72 o 
   3  -7   9        0.27        0.97      1.01 o 
  -7  -6   9        1.71        2.12      1.06 o 
  -6  -6   9       31.65       31.54      1.23 o 
  -5  -6   9       10.55        8.29      0.86 o 
  -4  -6   9        7.78       11.73      1.12 o 
  -3  -6   9      234.21      228.84      4.72 o 
  -2  -6   9       48.37       48.50      1.66 o 
  -1  -6   9       26.64       25.00      1.22 o 
   0  -6   9       58.56       56.70      1.82 o 
   1  -6   9      132.83      128.17      2.97 o 
   2  -6   9      248.84      252.50      4.94 o 
   3  -6   9        0.05        0.09      0.73 o 
   4  -6   9       10.04       14.86      1.43 o 
  -8  -5   9        4.14        3.08      1.46 o 
  -7  -5   9        0.16        0.66      0.77 o 
  -6  -5   9        9.76       12.18      1.86 o 
  -5  -5   9        0.95        1.53      0.65 o 
  -4  -5   9      181.40      174.13      3.51 o 
  -3  -5   9       62.67       59.94      1.81 o 
  -2  -5   9       76.47       77.58      2.09 o 
  -1  -5   9        4.69        5.80      0.88 o 
   0  -5   9        0.32        0.68      0.68 o 
   1  -5   9      188.76      191.65      3.12 o 
   2  -5   9       15.51       15.71      0.92 o 
   3  -5   9       75.85       77.66      2.02 o 
   4  -5   9        5.90        5.37      1.67 o 
  -8  -4   9        0.21        0.08      0.83 o 
  -7  -4   9        0.41        0.44      0.73 o 
  -6  -4   9      177.66      178.85      3.03 o 
  -5  -4   9        0.81        2.32      0.80 o 
  -4  -4   9        0.56        0.56      0.56 o 
  -3  -4   9       25.11       21.88      1.13 o 
  -2  -4   9      146.46      144.03      3.07 o 
  -1  -4   9        4.33        7.86      0.97 o 
   0  -4   9       21.56       21.10      1.15 o 
   1  -4   9        1.44        1.09      0.61 o 
   2  -4   9       15.47       16.52      0.99 o 
   3  -4   9        9.65       16.70      1.46 o 
  -9  -3   9       21.25       30.85      2.30 o 
  -8  -3   9        5.74        5.50      0.90 o 
  -7  -3   9        2.63        1.06      0.85 o 
  -6  -3   9      265.13      257.72      4.72 o 
  -5  -3   9      205.57      198.51      3.16 o 
  -4  -3   9      166.96      161.93      2.69 o 
  -3  -3   9      188.29      190.31      3.75 o 
  -2  -3   9       25.63       24.18      1.14 o 
  -1  -3   9        0.13        2.50      0.76 o 
   0  -3   9       24.36       26.19      1.03 o 
   1  -3   9       17.81       17.21      0.90 o 
   2  -3   9        0.07        0.64      0.94 o 
   3  -3   9        2.58        4.12      1.11 o 
  -9  -2   9        0.10       -0.17      0.86 o 
  -8  -2   9       39.97       45.50      1.45 o 
  -7  -2   9       11.16       12.40      1.00 o 
  -6  -2   9      106.62      104.56      2.37 o 
  -5  -2   9        6.43        6.59      1.29 o 
  -4  -2   9        3.91        4.43      0.66 o 
  -3  -2   9       23.44       20.68      1.09 o 
  -2  -2   9       10.42       11.21      1.25 o 
  -1  -2   9        5.62        7.55      0.97 o 
   0  -2   9       48.79       48.29      1.35 o 
   1  -2   9       23.33       27.07      2.20 o 
   2  -2   9       29.40       26.81      1.47 o 
   3  -2   9        4.24        2.77      1.15 o 
  -9  -1   9        5.09        2.90      1.13 o 
  -8  -1   9       13.85       17.66      1.00 o 
  -7  -1   9      126.37      126.42      2.43 o 
  -6  -1   9       65.73       65.59      1.61 o 
  -5  -1   9        1.01        0.65      0.78 o 
  -4  -1   9        0.08        0.54      0.63 o 
  -3  -1   9       73.27       76.62      2.61 o 
  -2  -1   9        5.75        9.16      1.03 o 
  -1  -1   9       42.90       42.51      1.56 o 
   0  -1   9       35.48       28.83      2.37 o 
   1  -1   9       42.25       46.73      1.93 o 
   2  -1   9       39.02       36.88      2.33 o 
  -9   0   9      119.07      124.65      3.35 o 
  -8   0   9        0.43        1.00      0.93 o 
  -7   0   9       22.19       24.07      1.40 o 
  -6   0   9        2.12        5.37      1.01 o 
  -5   0   9        0.22        0.08      0.57 o 
  -4   0   9        5.24        6.13      1.09 o 
  -3   0   9       46.73       46.42      1.61 o 
  -2   0   9        0.55        3.37      0.85 o 
  -1   0   9       22.64       24.03      1.30 o 
   0   0   9        9.82       13.13      3.60 o 
   1   0   9       12.33       12.03      1.79 o 
  -9   1   9       24.35       27.57      1.64 o 
  -8   1   9        0.01       -0.27      1.26 o 
  -7   1   9        0.88        1.58      0.94 o 
  -6   1   9       10.86       15.11      1.37 o 
  -5   1   9      162.42      160.19      3.59 o 
  -4   1   9        6.39        5.84      1.53 o 
  -3   1   9        1.42        0.18      1.11 o 
  -2   1   9        0.60        0.72      0.85 o 
  -1   1   9        0.49        0.31      1.30 o 
   0   1   9       14.02       17.60      1.30 o 
   1   1   9        5.51        5.97      1.88 o 
  -8   2   9       96.13      103.08      3.04 o 
  -7   2   9       17.84       17.14      1.43 o 
  -6   2   9        3.84        2.88      1.04 o 
  -5   2   9        5.40        6.24      1.12 o 
  -4   2   9      185.86      184.21      3.96 o 
  -3   2   9        0.85        0.26      1.34 o 
  -8   3   9        0.75        3.34      1.23 o 
  -7   3   9        4.59        3.26      1.62 o 
  -6   3   9       19.99       18.18      1.59 o 
  -5   3   9        1.84        0.98      1.30 o 
  -4   3   9        2.50        6.59      2.29 o 
  -3  -9  10       15.73       16.75      1.28 o 
  -2  -9  10        2.35        1.89      1.76 o 
  -1  -9  10        6.55       10.21      1.48 o 
   0  -9  10        3.12        3.66      1.05 o 
   1  -9  10       30.18       34.59      1.71 o 
  -5  -8  10       22.73       22.46      1.91 o 
  -4  -8  10        0.48        0.00      0.94 o 
  -3  -8  10       40.45       47.93      1.81 o 
  -2  -8  10       30.61       27.76      1.44 o 
  -1  -8  10        1.94        1.71      0.92 o 
   0  -8  10        3.57        3.07      1.04 o 
   1  -8  10        6.12        8.64      1.52 o 
   2  -8  10        8.96       10.51      3.11 o 
  -6  -7  10        0.61        1.50      1.35 o 
  -5  -7  10        3.38        5.03      1.05 o 
  -4  -7  10       24.20       20.66      1.25 o 
  -3  -7  10       30.06       27.50      1.37 o 
  -2  -7  10        1.34        2.27      0.89 o 
  -1  -7  10        2.30        3.35      0.95 o 
   0  -7  10        4.07        3.21      0.90 o 
   1  -7  10        0.21        0.42      0.94 o 
   2  -7  10       14.86       15.71      3.01 o 
  -7  -6  10        0.30       -0.70      1.07 o 
  -6  -6  10       27.50       28.44      1.46 o 
  -5  -6  10        0.24        1.79      0.93 o 
  -4  -6  10        1.71        2.22      0.83 o 
  -3  -6  10       82.61       74.25      2.18 o 
  -2  -6  10      161.60      158.80      3.47 o 
  -1  -6  10       11.31       15.39      1.32 o 
   0  -6  10      174.17      171.81      3.69 o 
   1  -6  10       13.57       14.92      1.36 o 
   2  -6  10       10.06        9.24      3.02 o 
  -7  -5  10        0.00        0.59      0.83 o 
  -6  -5  10        5.15        4.66      0.84 o 
  -5  -5  10       10.05       10.81      1.18 o 
  -4  -5  10       13.51       14.97      1.07 o 
  -3  -5  10       19.95       17.78      1.13 o 
  -2  -5  10        3.47        1.77      0.86 o 
  -1  -5  10       48.87       42.73      1.65 o 
   0  -5  10        9.96       10.22      1.19 o 
   1  -5  10        7.37        7.56      1.36 o 
   2  -5  10        1.39        2.57      0.81 o 
  -8  -4  10        1.80        1.97      0.94 o 
  -7  -4  10        0.25        0.03      0.83 o 
  -6  -4  10        7.08        6.46      0.93 o 
  -5  -4  10       17.53       17.34      1.14 o 
  -4  -4  10       39.30       37.10      1.52 o 
  -3  -4  10       55.44       58.88      1.90 o 
  -2  -4  10       19.43       18.28      1.11 o 
  -1  -4  10        0.01        0.16      0.83 o 
   0  -4  10       46.02       44.39      1.72 o 
   1  -4  10       26.41       28.18      1.48 o 
   2  -4  10       24.05       24.70      1.45 o 
  -8  -3  10       43.22       51.52      1.63 o 
  -7  -3  10       20.59       23.01      1.13 o 
  -6  -3  10       11.56       14.84      1.28 o 
  -5  -3  10        0.18       -0.69      0.76 o 
  -4  -3  10       14.05       13.41      1.02 o 
  -3  -3  10       22.76       24.66      1.30 o 
  -2  -3  10       14.11       13.35      1.04 o 
  -1  -3  10        3.30        3.77      0.97 o 
   0  -3  10        1.64        1.92      0.94 o 
   1  -3  10       70.82       70.81      2.23 o 
   2  -3  10        2.30        4.98      1.25 o 
  -8  -2  10        7.59        7.11      1.02 o 
  -7  -2  10        3.76        3.35      0.80 o 
  -6  -2  10       57.03       62.94      2.53 o 
  -5  -2  10        6.82        4.47      1.99 o 
  -4  -2  10       12.90       11.96      1.19 o 
  -3  -2  10       17.31       17.82      1.14 o 
  -2  -2  10       40.11       43.29      1.68 o 
  -1  -2  10      110.77      106.87      2.71 o 
   0  -2  10        2.78        4.71      1.06 o 
   1  -2  10        2.42        1.43      1.38 o 
  -8  -1  10       21.08       26.01      1.57 o 
  -7  -1  10       33.29       34.17      1.28 o 
  -6  -1  10       14.05       15.18      1.62 o 
  -5  -1  10      193.39      202.59      3.32 o 
  -4  -1  10        2.41        3.18      0.90 o 
  -3  -1  10        0.37       -0.65      0.82 o 
  -2  -1  10       59.32       55.52      1.89 o 
  -1  -1  10       10.76        7.88      1.45 o 
   0  -1  10       37.15       45.11      2.57 o 
  -8   0  10        0.05        0.92      1.11 o 
  -7   0  10        7.22        6.63      1.18 o 
  -6   0  10       35.45       40.23      1.75 o 
  -5   0  10       16.63       16.88      1.57 o 
  -4   0  10        1.45        2.56      0.93 o 
  -3   0  10       24.95       26.55      1.43 o 
  -2   0  10        3.55        3.82      1.17 o 
  -1   0  10       16.57       14.01      1.96 o 
   0   0  10       28.08       27.64      2.20 o 
  -8   1  10       19.23       20.00      1.72 o 
  -7   1  10        8.15        9.67      1.37 o 
  -6   1  10        3.53        2.96      1.08 o 
  -5   1  10        0.86        0.72      1.46 o 
  -4   1  10       11.83        9.01      1.82 o 
  -3   1  10       17.29       15.20      2.12 o 
  -7   2  10       14.61       19.77      2.49 o 
  -6   2  10       47.28       54.09      2.16 o 
  -5   2  10        0.04        0.43      1.12 o 
  -4   2  10       26.27       24.65      2.48 o 
  -3  -8  11        0.22        0.44      0.96 o 
  -2  -8  11        0.01       -0.93      0.93 o 
  -1  -8  11        0.10        0.41      0.98 o 
  -5  -7  11       15.47       18.78      1.32 o 
  -4  -7  11        6.52        8.42      2.24 o 
  -3  -7  11       25.24       25.08      1.41 o 
  -2  -7  11        1.44        1.45      0.98 o 
  -1  -7  11       10.78       11.16      1.99 o 
   0  -7  11        5.08        3.62      1.32 o 
  -6  -6  11        5.53        7.27      1.87 o 
  -5  -6  11        0.16       -0.87      0.92 o 
  -4  -6  11        6.65        6.93      1.14 o 
  -3  -6  11       25.99       23.98      1.37 o 
  -2  -6  11        3.18        2.50      1.01 o 
  -1  -6  11        1.79        1.79      1.01 o 
   0  -6  11       51.14       53.83      2.02 o 
  -6  -5  11       26.60       29.37      1.55 o 
  -5  -5  11       35.88       37.59      1.65 o 
  -4  -5  11       25.85       25.09      1.38 o 
  -3  -5  11       15.38       17.67      1.23 o 
  -2  -5  11        2.66        2.88      1.01 o 
  -1  -5  11       40.90       45.65      1.84 o 
   0  -5  11       28.66       28.34      2.04 o 
  -7  -4  11        6.67        6.69      1.51 o 
  -6  -4  11        0.42       -0.87      0.90 o 
  -5  -4  11       31.77       33.53      1.59 o 
  -4  -4  11       31.21       30.94      1.50 o 
  -3  -4  11       15.07       16.02      1.42 o 
  -2  -4  11        7.72        8.08      1.19 o 
  -1  -4  11        7.82        6.86      1.18 o 
   0  -4  11       13.52       13.85      1.47 o 
  -7  -3  11       40.24       40.66      1.50 o 
  -6  -3  11      107.98      110.93      2.93 o 
  -5  -3  11        3.17        0.05      1.09 o 
  -4  -3  11       12.22       12.51      3.42 o 
  -3  -3  11        2.86        3.42      1.54 o 
  -2  -3  11        6.15        6.84      1.39 o 
  -1  -3  11       16.32       17.06      1.30 o 
   0  -3  11        0.23        0.77      1.15 o 
  -7  -2  11        0.56        1.14      0.86 o 
  -6  -2  11      204.19      213.85      4.38 o 
  -5  -2  11      101.22      102.08      2.76 o 
  -4  -2  11       23.58       23.14      1.37 o 
  -3  -2  11       86.31       93.58      4.12 o 
  -2  -2  11        0.22        0.90      1.16 o 
  -1  -2  11        1.31        0.18      1.16 o 
  -7  -1  11        0.17        0.54      1.18 o 
  -6  -1  11        1.43       -0.34      1.46 o 
  -5  -1  11        1.81        0.72      0.99 o 
  -4  -1  11        8.96        9.26      1.56 o 
  -3  -1  11       21.08       18.76      1.33 o 
  -2  -1  11       27.19       32.38      1.63 o 
  -6   0  11       55.62       62.44      3.38 o 
  -5   0  11        0.03        1.09      1.59 o 
  -4   0  11       23.66       29.39      2.43 o 
  -3   0  11        2.86        5.58      2.01 o 
  -4  -5  12        0.00       -0.45      1.22 o 
  -3  -5  12       40.80       46.16      1.98 o 
  -5  -4  12        3.32        0.36      1.11 o 
  -4  -4  12        0.14       -0.51      1.00 o 
  -3  -4  12       24.75       23.23      1.52 o 
  -4  -3  12        1.70        2.93      1.57 o 
                                                 
